# Supplementary material for: Zwitterionic 4-bromo-6-meth­oxy-2-{[tris­(hy­droxy­meth­yl)methyl]­iminiumyl­meth­yl}phenolate: crystal structure and Hirshfeld surface analysis
Source: Acta Crystallogr E Crystallogr Commun. 2016 Jul 29;72(Pt 8):1223–7. doi: 10.1107/S2056989016012159 (PMC4971878; doi:10.1107/S2056989016012159)
Supplement: Supplementary file 1 [file e-72-01223-sup1.cif]

##############################################################################
#                                                                            #
# This CIF contains the data in a paper accepted for publication in          #
# Acta Crystallographica Section E. It conforms to the requirements of       #
# Notes for Authors for Acta Crystallographica Section E, and has been       #
# peer reviewed under the auspices of the IUCr Commission on Journals.       #
#                                                                            #
# Full details of the Crystallographic Information File format               #
# are given in the paper "The Crystallographic Information File (CIF):       #
# a New Standard Archive File for Crystallography" by S. R. Hall, F. H.      #
# Allen and I. D. Brown [Acta Cryst. (1991), A47, 655-685].                  #
#                                                                            #
# The current version of the core CIF dictionary is obtainable from          #
# ftp://ftp.iucr.org/pub/cif_core.dic.                                       #
#                                                                            #
# Software is freely available for graphical display of the structure(s)     #
# in this CIF. For information consult the CIF software page                 #
# http://www.iucr.org/resources/cif/software.                                #
#                                                                            #
# This file may be used for bona fide research purposes within the           #
# scientific community so long as proper attribution is given to the journal # 
# article from which it was obtained.                                        #
#                                                                            #
##############################################################################
data_I
_audit_creation_method     'SHELXL-2014/7'
_chemical_name_systematic
;\
4-Bromo-2-((1<i>E</i>)-{[1,3-dihydroxy-2-(hydroxymethyl)propan-2-yl]\
iminiumyl}methyl)-6-methoxybenzen-1-olate
;
_chemical_name_common     ?
_chemical_formula_moiety     'C12 H16 Br N O5'
_chemical_formula_sum     'C12 H16 Br N O5'
_chemical_formula_iupac     'C12 H16 Br N O5'
_chemical_formula_weight     334.17
_chemical_melting_point     ?
_shelx_space_group_comment
;
The symmetry employed for this shelxl refinement is uniquely defined
by the following loop, which should always be used as a source of
symmetry information in preference to the above space-group names.
They are only intended as comments.
;
_space_group_crystal_system     monoclinic
_space_group_name_H-M_alt     'P 21/c'
_space_group_name_Hall     '-P 2ybc'
loop_
    _space_group_symop_operation_xyz
    'x, y, z'
    '-x, y+1/2, -z+1/2'
    '-x, -y, -z'
    'x, -y-1/2, z-1/2'
_cell_length_a     12.2872(9)
_cell_length_b     10.7186(8)
_cell_length_c     10.5830(8)
_cell_angle_alpha     90
_cell_angle_beta     108.4620(10)
_cell_angle_gamma     90
_cell_volume     1322.06(17)
_cell_formula_units_Z     4
_cell_measurement_reflns_used     1493
_cell_measurement_theta_min     2.58
_cell_measurement_theta_max     27.88
_cell_measurement_temperature     293(2)
_exptl_crystal_description     prism
_exptl_crystal_colour     yellow
_exptl_crystal_size_max     0.260
_exptl_crystal_size_mid     0.100
_exptl_crystal_size_min     0.080
_exptl_crystal_density_diffrn     1.679
_exptl_crystal_density_meas     ?
_exptl_crystal_density_method     ?
_exptl_crystal_F_000     680
_exptl_absorpt_coefficient_mu     3.125
_exptl_absorpt_correction_type     multi-scan
_exptl_absorpt_process_details
;
(SADABS; Sheldrick, 1996)
;
_shelx_estimated_absorpt_T_min     0.497
_shelx_estimated_absorpt_T_max     0.788
_exptl_absorpt_correction_T_min     0.4971
_exptl_absorpt_correction_T_max     0.7881
_diffrn_ambient_temperature     293(2)
_diffrn_radiation_type     MoK\a
_diffrn_radiation_wavelength     0.71073
_diffrn_radiation_source     'fine-focus sealed tube'
_diffrn_radiation_monochromator     graphite
_diffrn_measurement_device_type     'Bruker SMART APEX'
_diffrn_measurement_method     '\f and \w scans'
_diffrn_detector_area_resol_mean     ?
_diffrn_reflns_number     5095
_diffrn_reflns_av_R_equivalents     0.0324
_diffrn_reflns_theta_min     1.747
_diffrn_reflns_theta_max     24.996
_diffrn_reflns_theta_full     24.996
_diffrn_measured_fraction_theta_max     0.967
_diffrn_measured_fraction_theta_full     0.967
_diffrn_reflns_limit_h_min     -10
_diffrn_reflns_limit_h_max     14
_diffrn_reflns_limit_k_min     -12
_diffrn_reflns_limit_k_max     12
_diffrn_reflns_limit_l_min     -9
_diffrn_reflns_limit_l_max     12
_diffrn_standards_number     0
_diffrn_standards_interval_count     0
_diffrn_standards_interval_time     0
_diffrn_standards_decay_%     0
_refine_special_details     ?
_reflns_number_total     2257
_reflns_number_gt     1923
_reflns_threshold_expression     'I > 2\s(I)'
_refine_ls_structure_factor_coef     Fsqd
_refine_ls_matrix_type     full
_refine_ls_R_factor_all     0.0383
_refine_ls_R_factor_gt     0.0295
_refine_ls_wR_factor_gt     0.0643
_refine_ls_wR_factor_ref     0.0683
_refine_ls_goodness_of_fit_ref     1.040
_refine_ls_restrained_S_all     1.039
_refine_ls_number_reflns     2257
_refine_ls_number_parameters     185
_refine_ls_number_restraints     4
_refine_ls_weighting_scheme     calc
_refine_ls_weighting_details
              'w=1/[\s^2^(Fo^2^)+(0.0206P)^2^+0.8903P] where P=(Fo^2^+2Fc^2^)/3'
_atom_sites_solution_hydrogens     mixed
_atom_sites_solution_primary     ?
_atom_sites_solution_secondary     ?
_refine_ls_shift/su_max     0.000
_refine_ls_shift/su_mean     0.000
_refine_diff_density_max     0.405
_refine_diff_density_min     -0.537
_refine_ls_extinction_method     none
_refine_ls_extinction_coef     .
loop_
    _atom_type_symbol
    _atom_type_description
    _atom_type_scat_dispersion_real
    _atom_type_scat_dispersion_imag
    _atom_type_scat_source
    'C' 'C' 0.0033 0.0016
                         'International Tables Vol C Tables 4.2.6.8 and 6.1.1.4'
    'H' 'H' 0.0000 0.0000
                         'International Tables Vol C Tables 4.2.6.8 and 6.1.1.4'
    'N' 'N' 0.0061 0.0033
                         'International Tables Vol C Tables 4.2.6.8 and 6.1.1.4'
    'O' 'O' 0.0106 0.0060
                         'International Tables Vol C Tables 4.2.6.8 and 6.1.1.4'
    'Br' 'Br' -0.2901 2.4595
                         'International Tables Vol C Tables 4.2.6.8 and 6.1.1.4'
_computing_data_collection
;
SMART (Bruker, 2008)
;
_computing_cell_refinement
;
SMART (Bruker, 2008)
;
_computing_data_reduction
;
SAINT (Bruker, 2008)
;
_computing_structure_solution
;
SHELXS97 (Sheldrick, 2008)
;
_computing_structure_refinement
;
SHELXL2014 (Sheldrick, 2015)
;
_computing_molecular_graphics
;
ORTEP-3 for Windows (Farrugia, 2012), <i>QMol</i> (Gans & Shalloway,
2001),
DIAMOND (Brandenburg, 2006)
;
_computing_publication_material
;
publCIF (Westrip, 2010)
;
loop_
    _atom_site_type_symbol
    _atom_site_label
    _atom_site_fract_x
    _atom_site_fract_y
    _atom_site_fract_z
    _atom_site_U_iso_or_equiv
    _atom_site_adp_type
    _atom_site_calc_flag
    _atom_site_occupancy
    _atom_site_disorder_assembly
    _atom_site_disorder_group
    Br Br1 0.45516(2) -0.01276(3) 0.80991(3) 0.01835(11) Uani d 1 . .
    O O1 0.79706(16) 0.09687(18) 0.52558(18) 0.0134(4) Uani d 1 . .
    O O2 1.05037(18) 0.27428(18) 0.60436(19) 0.0141(5) Uani d 1 . .
    H H2O 1.083(2) 0.2087(17) 0.632(3) 0.021 Uiso d 1 . .
    O O3 0.96322(18) 0.60240(19) 0.62300(19) 0.0174(5) Uani d 1 . .
    H H3O 0.948(3) 0.641(3) 0.5535(19) 0.026 Uiso d 1 . .
    O O4 0.85256(17) 0.54263(18) 0.83553(19) 0.0132(4) Uani d 1 . .
    H H4O 0.824(3) 0.517(3) 0.891(2) 0.020 Uiso d 1 . .
    O O5 0.70096(17) -0.12504(18) 0.49502(19) 0.0153(5) Uani d 1 . .
    N N1 0.8572(2) 0.2954(2) 0.6738(2) 0.0118(5) Uani d 1 . .
    H H1N 0.865(3) 0.245(2) 0.615(2) 0.014 Uiso d 1 . .
    C C1 0.7122(2) 0.1554(3) 0.6915(3) 0.0125(6) Uani d 1 . .
    C C2 0.7298(2) 0.0719(3) 0.5940(3) 0.0110(6) Uani d 1 . .
    C C3 0.6701(2) -0.0452(3) 0.5783(3) 0.0122(6) Uani d 1 . .
    C C4 0.5921(2) -0.0711(3) 0.6427(3) 0.0133(6) Uani d 1 . .
    H H4 0.5531 -0.1467 0.6289 0.016 Uiso calc 1 . .
    C C5 0.5715(2) 0.0190(3) 0.7308(3) 0.0146(6) Uani d 1 . .
    C C6 0.6309(2) 0.1276(3) 0.7580(3) 0.0140(6) Uani d 1 . .
    H H6 0.6186 0.1835 0.8193 0.017 Uiso calc 1 . .
    C C7 0.7801(2) 0.2645(3) 0.7279(3) 0.0109(6) Uani d 1 . .
    H H7 0.7689 0.3161 0.7933 0.013 Uiso calc 1 . .
    C C8 0.9361(2) 0.4026(3) 0.7066(3) 0.0110(6) Uani d 1 . .
    C C9 1.0558(2) 0.3539(3) 0.7151(3) 0.0129(6) Uani d 1 . .
    H H9A 1.1060 0.4239 0.7159 0.016 Uiso calc 1 . .
    H H9B 1.0878 0.3079 0.7975 0.016 Uiso calc 1 . .
    C C10 0.8904(2) 0.4963(2) 0.5932(3) 0.0120(6) Uani d 1 . .
    H H10A 0.8904 0.4597 0.5094 0.014 Uiso calc 1 . .
    H H10B 0.8124 0.5201 0.5856 0.014 Uiso calc 1 . .
    C C11 0.9462(2) 0.4610(3) 0.8413(3) 0.0121(6) Uani d 1 . .
    H H11A 0.9492 0.3952 0.9052 0.014 Uiso calc 1 . .
    H H11B 1.0175 0.5076 0.8725 0.014 Uiso calc 1 . .
    C C12 0.6500(3) -0.2459(3) 0.4763(3) 0.0216(7) Uani d 1 . .
    H H12A 0.6684 -0.2879 0.5606 0.032 Uiso calc 1 . .
    H H12B 0.6791 -0.2933 0.4170 0.032 Uiso calc 1 . .
    H H12C 0.5683 -0.2380 0.4388 0.032 Uiso calc 1 . .
loop_
    _atom_site_aniso_label
    _atom_site_aniso_U_11
    _atom_site_aniso_U_22
    _atom_site_aniso_U_33
    _atom_site_aniso_U_12
    _atom_site_aniso_U_13
    _atom_site_aniso_U_23
    Br1 0.01640(17) 0.01891(18) 0.02421(18) -0.00122(13) 0.01279(13) 0.00285(13)
    O1 0.0139(11) 0.0159(11) 0.0136(10) -0.0018(8) 0.0089(9) -0.0016(8)
    O2 0.0205(12) 0.0093(10) 0.0139(11) 0.0039(9) 0.0075(9) 0.0016(8)
    O3 0.0284(13) 0.0112(11) 0.0141(11) -0.0034(9) 0.0091(10) 0.0029(8)
    O4 0.0141(11) 0.0153(11) 0.0145(11) 0.0004(8) 0.0108(9) -0.0009(9)
    O5 0.0192(12) 0.0123(10) 0.0173(11) -0.0026(9) 0.0099(9) -0.0049(9)
    N1 0.0151(13) 0.0091(12) 0.0109(13) -0.0001(10) 0.0034(11) -0.0023(10)
    C1 0.0106(15) 0.0127(15) 0.0145(15) -0.0002(12) 0.0043(12) 0.0015(12)
    C2 0.0079(14) 0.0123(15) 0.0110(14) 0.0025(11) 0.0008(12) 0.0037(12)
    C3 0.0094(15) 0.0149(15) 0.0126(15) 0.0007(12) 0.0038(12) -0.0008(12)
    C4 0.0132(16) 0.0104(14) 0.0142(15) -0.0009(12) 0.0013(12) 0.0009(12)
    C5 0.0122(15) 0.0180(16) 0.0147(15) -0.0013(12) 0.0060(12) 0.0054(12)
    C6 0.0140(15) 0.0140(15) 0.0145(15) 0.0035(12) 0.0052(12) 0.0007(12)
    C7 0.0121(15) 0.0098(14) 0.0115(14) 0.0028(11) 0.0049(12) 0.0025(11)
    C8 0.0124(15) 0.0105(14) 0.0114(14) -0.0008(11) 0.0055(12) -0.0004(11)
    C9 0.0137(16) 0.0124(15) 0.0137(15) -0.0019(12) 0.0056(12) -0.0010(11)
    C10 0.0132(14) 0.0117(14) 0.0118(14) 0.0021(12) 0.0052(11) -0.0028(12)
    C11 0.0123(15) 0.0117(14) 0.0128(15) 0.0016(12) 0.0048(12) -0.0002(11)
    C12 0.0263(19) 0.0138(16) 0.0267(18) -0.0091(13) 0.0112(15) -0.0070(13)
_geom_special_details
;
 All esds (except the esd in the dihedral angle between two l.s. planes)
 are estimated using the full covariance matrix.  The cell esds are taken
 into account individually in the estimation of esds in distances, angles
 and torsion angles; correlations between esds in cell parameters are only
 used when they are defined by crystal symmetry.  An approximate (isotropic)
 treatment of cell esds is used for estimating esds involving l.s. planes.
;
loop_
    _geom_bond_atom_site_label_1
    _geom_bond_atom_site_label_2
    _geom_bond_site_symmetry_2
    _geom_bond_distance
    _geom_bond_publ_flag
    Br1 C5 . 1.902(3) ?
    O1 C2 . 1.287(3) ?
    O2 C9 . 1.434(3) ?
    O2 H2O . 0.818(10) ?
    O3 C10 . 1.419(3) ?
    O3 H3O . 0.815(10) ?
    O4 C11 . 1.432(3) ?
    O4 H4O . 0.819(10) ?
    O5 C3 . 1.365(3) ?
    O5 C12 . 1.425(3) ?
    N1 C7 . 1.295(4) ?
    N1 C8 . 1.473(4) ?
    N1 H1N . 0.856(10) ?
    C1 C7 . 1.417(4) ?
    C1 C6 . 1.424(4) ?
    C1 C2 . 1.432(4) ?
    C2 C3 . 1.438(4) ?
    C3 C4 . 1.369(4) ?
    C4 C5 . 1.420(4) ?
    C4 H4 . 0.9300 ?
    C5 C6 . 1.355(4) ?
    C6 H6 . 0.9300 ?
    C7 H7 . 0.9300 ?
    C8 C11 . 1.525(4) ?
    C8 C10 . 1.529(4) ?
    C8 C9 . 1.536(4) ?
    C9 H9A . 0.9700 ?
    C9 H9B . 0.9700 ?
    C10 H10A . 0.9700 ?
    C10 H10B . 0.9700 ?
    C11 H11A . 0.9700 ?
    C11 H11B . 0.9700 ?
    C12 H12A . 0.9600 ?
    C12 H12B . 0.9600 ?
    C12 H12C . 0.9600 ?
loop_
    _geom_angle_atom_site_label_1
    _geom_angle_atom_site_label_2
    _geom_angle_atom_site_label_3
    _geom_angle_site_symmetry_1
    _geom_angle_site_symmetry_3
    _geom_angle
    _geom_angle_publ_flag
    C9 O2 H2O . . 109(2) ?
    C10 O3 H3O . . 105(2) ?
    C11 O4 H4O . . 107(2) ?
    C3 O5 C12 . . 117.3(2) ?
    C7 N1 C8 . . 127.9(2) ?
    C7 N1 H1N . . 115(2) ?
    C8 N1 H1N . . 117(2) ?
    C7 C1 C6 . . 118.9(3) ?
    C7 C1 C2 . . 120.1(3) ?
    C6 C1 C2 . . 121.0(3) ?
    O1 C2 C1 . . 123.0(3) ?
    O1 C2 C3 . . 120.8(3) ?
    C1 C2 C3 . . 116.2(3) ?
    O5 C3 C4 . . 125.2(3) ?
    O5 C3 C2 . . 112.7(2) ?
    C4 C3 C2 . . 122.1(3) ?
    C3 C4 C5 . . 119.2(3) ?
    C3 C4 H4 . . 120.4 ?
    C5 C4 H4 . . 120.4 ?
    C6 C5 C4 . . 121.8(3) ?
    C6 C5 Br1 . . 119.3(2) ?
    C4 C5 Br1 . . 118.8(2) ?
    C5 C6 C1 . . 119.3(3) ?
    C5 C6 H6 . . 120.3 ?
    C1 C6 H6 . . 120.3 ?
    N1 C7 C1 . . 122.7(3) ?
    N1 C7 H7 . . 118.6 ?
    C1 C7 H7 . . 118.6 ?
    N1 C8 C11 . . 113.2(2) ?
    N1 C8 C10 . . 106.1(2) ?
    C11 C8 C10 . . 111.4(2) ?
    N1 C8 C9 . . 107.2(2) ?
    C11 C8 C9 . . 107.0(2) ?
    C10 C8 C9 . . 112.1(2) ?
    O2 C9 C8 . . 111.0(2) ?
    O2 C9 H9A . . 109.4 ?
    C8 C9 H9A . . 109.4 ?
    O2 C9 H9B . . 109.4 ?
    C8 C9 H9B . . 109.4 ?
    H9A C9 H9B . . 108.0 ?
    O3 C10 C8 . . 107.6(2) ?
    O3 C10 H10A . . 110.2 ?
    C8 C10 H10A . . 110.2 ?
    O3 C10 H10B . . 110.2 ?
    C8 C10 H10B . . 110.2 ?
    H10A C10 H10B . . 108.5 ?
    O4 C11 C8 . . 112.6(2) ?
    O4 C11 H11A . . 109.1 ?
    C8 C11 H11A . . 109.1 ?
    O4 C11 H11B . . 109.1 ?
    C8 C11 H11B . . 109.1 ?
    H11A C11 H11B . . 107.8 ?
    O5 C12 H12A . . 109.5 ?
    O5 C12 H12B . . 109.5 ?
    H12A C12 H12B . . 109.5 ?
    O5 C12 H12C . . 109.5 ?
    H12A C12 H12C . . 109.5 ?
    H12B C12 H12C . . 109.5 ?
loop_
    _geom_torsion_atom_site_label_1
    _geom_torsion_atom_site_label_2
    _geom_torsion_atom_site_label_3
    _geom_torsion_atom_site_label_4
    _geom_torsion_site_symmetry_1
    _geom_torsion_site_symmetry_2
    _geom_torsion_site_symmetry_3
    _geom_torsion_site_symmetry_4
    _geom_torsion
    _geom_torsion_publ_flag
    C7 C1 C2 O1 . . . . -7.6(4) ?
    C6 C1 C2 O1 . . . . 175.5(2) ?
    C7 C1 C2 C3 . . . . 170.7(2) ?
    C6 C1 C2 C3 . . . . -6.2(4) ?
    C12 O5 C3 C4 . . . . -1.6(4) ?
    C12 O5 C3 C2 . . . . 177.7(2) ?
    O1 C2 C3 O5 . . . . 5.3(4) ?
    C1 C2 C3 O5 . . . . -173.1(2) ?
    O1 C2 C3 C4 . . . . -175.4(3) ?
    C1 C2 C3 C4 . . . . 6.2(4) ?
    O5 C3 C4 C5 . . . . 177.5(3) ?
    C2 C3 C4 C5 . . . . -1.8(4) ?
    C3 C4 C5 C6 . . . . -3.2(4) ?
    C3 C4 C5 Br1 . . . . 175.5(2) ?
    C4 C5 C6 C1 . . . . 3.2(4) ?
    Br1 C5 C6 C1 . . . . -175.5(2) ?
    C7 C1 C6 C5 . . . . -175.2(3) ?
    C2 C1 C6 C5 . . . . 1.7(4) ?
    C8 N1 C7 C1 . . . . -177.2(3) ?
    C6 C1 C7 N1 . . . . 178.9(3) ?
    C2 C1 C7 N1 . . . . 1.9(4) ?
    C7 N1 C8 C11 . . . . 16.6(4) ?
    C7 N1 C8 C10 . . . . -105.8(3) ?
    C7 N1 C8 C9 . . . . 134.3(3) ?
    N1 C8 C9 O2 . . . . 45.9(3) ?
    C11 C8 C9 O2 . . . . 167.6(2) ?
    C10 C8 C9 O2 . . . . -70.0(3) ?
    N1 C8 C10 O3 . . . . 178.8(2) ?
    C11 C8 C10 O3 . . . . 55.2(3) ?
    C9 C8 C10 O3 . . . . -64.6(3) ?
    N1 C8 C11 O4 . . . . -80.2(3) ?
    C10 C8 C11 O4 . . . . 39.2(3) ?
    C9 C8 C11 O4 . . . . 162.0(2) ?
loop_
    _geom_hbond_atom_site_label_D
    _geom_hbond_atom_site_label_H
    _geom_hbond_atom_site_label_A
    _geom_hbond_site_symmetry_A
    _geom_hbond_distance_DH
    _geom_hbond_distance_HA
    _geom_hbond_distance_DA
    _geom_hbond_angle_DHA
    N1 H1N O1 . 0.85(2) 1.90(2) 2.608(3) 140(3)
    O2 H2O O4 2_746 0.82(2) 1.93(2) 2.741(3) 170(3)
    O3 H3O O2 3_766 0.81(2) 1.91(2) 2.704(3) 167(4)
    O4 H4O O1 4_566 0.82(3) 1.98(3) 2.760(3) 158(3)
    C7 H7 O1 4_566 0.93 2.55 3.429(4) 158
    C9 H9B O3 2_746 0.97 2.51 3.242(4) 132
    C11 H11B O1 2_756 0.97 2.39 3.353(3) 171
_shelx_hkl_file
;
   0   0   1    0.10    0.18
   0   0   1    0.04    0.11
   0   0   2  457.89   16.55
   0   0   2  462.55   15.38
   0   0   3   -0.17    0.20
   0   0   3   -0.05    0.35
   0   0   4    0.71    0.28
   0   0   4    0.39    0.42
   0   0   5    0.09    0.52
   0   0   5    0.04    0.28
   0   0   6  103.05    3.86
   0   0   6  107.36    4.75
   0   0   7   -0.04    0.36
   0   0   7   -1.03    0.57
   0   0   8   45.05    2.90
   0   0   9    0.18    0.85
   0   0  10   75.75    4.38
   0   0  11    0.06    0.97
   0   0  12    1.43    1.28
   0   0  13   -1.10    1.17
   0  -1   0   -0.25    0.14
   0   1   1   22.32    0.87
   0  -1   1   21.86    0.89
   0  -1   1   21.54    1.00
   0   1   2  142.47    4.90
   0   1   2  136.55    5.40
   0  -1   2  144.10    5.39
   0  -1   2  146.48    4.93
   0   1   3  314.78   11.55
   0   1   3  308.40   10.55
   0  -1   3  318.14   11.51
   0  -1   3  304.30   10.55
   0   1   4   17.82    0.94
   0   1   4   17.92    1.29
   0  -1   4   16.01    0.89
   0  -1   4   17.47    1.25
   0   1   5  108.83    3.91
   0   1   5  110.65    4.70
   0  -1   5  101.23    3.90
   0  -1   5  109.16    4.64
   0   1   6   61.46    3.10
   0   1   6   57.53    2.31
   0  -1   6   53.64    2.96
   0  -1   6   56.20    2.32
   0   1   7   97.54    3.73
   0   1   7  104.02    4.81
   0  -1   7   98.12    3.80
   0  -1   7  100.69    4.76
   0   1   8    2.47    0.99
   0  -1   8    2.29    0.98
   0  -1   8    1.40    0.50
   0   1   9    2.39    1.01
   0  -1   9    0.92    0.89
   0   1  10    0.25    0.89
   0  -1  10    0.55    0.99
   0   1  11   18.56    2.44
   0  -1  11   18.79    2.45
   0   1  12    7.60    1.78
   0  -1  12    8.43    1.87
   0   1  13   47.25    4.32
   0  -1  13   46.85    4.22
   0  -2   0  783.31   26.16
   0   2   1    9.06    0.59
   0  -2   1    9.02    0.58
   0   2   2  191.65    6.55
   0  -2   2  193.08    6.59
   0  -2   2  184.93    7.13
   0   2   3   27.49    1.61
   0   2   3   28.21    1.30
   0  -2   3   30.50    1.33
   0  -2   3   30.16    1.62
   0   2   4   17.25    1.48
   0   2   4   16.35    0.97
   0  -2   4   17.94    0.99
   0  -2   4   18.48    1.31
   0   2   5   10.91    0.85
   0   2   5   10.04    1.21
   0  -2   5   10.56    0.84
   0  -2   5   10.23    1.22
   0   2   6   62.32    2.56
   0   2   6   63.74    3.35
   0  -2   6   58.88    2.54
   0  -2   6   66.53    3.28
   0   2   7    3.31    0.59
   0   2   7    3.02    0.96
   0  -2   7    3.22    0.61
   0  -2   7    3.14    0.93
   0   2   8   97.56    4.85
   0  -2   8   93.90    3.76
   0  -2   8   93.96    4.75
   0   2   9   18.95    2.22
   0  -2   9   18.78    2.17
   0   2  10   19.78    2.43
   0  -2  10   24.71    2.60
   0   2  11   -1.25    0.99
   0  -2  11   -0.91    1.03
   0   2  12    0.37    1.21
   0  -2  12    2.41    1.45
   0   2  13    9.97    2.15
   0  -2  13    5.85    1.85
   0  -3   0   -0.04    0.26
   0   3   1   16.67    0.92
   0  -3   1   17.20    0.94
   0   3   2   32.56    1.44
   0  -3   2   31.47    1.46
   0   3   3    9.39    0.74
   0  -3   3    9.17    0.96
   0  -3   3    8.92    0.76
   0   3   4   31.54    1.88
   0   3   4   27.66    1.40
   0  -3   4   28.12    1.44
   0  -3   4   27.72    1.78
   0   3   5  177.74    7.35
   0   3   5  178.11    6.40
   0  -3   5  181.13    6.46
   0  -3   5  176.30    7.25
   0   3   6   76.41    3.91
   0   3   6   78.48    3.13
   0  -3   6   75.79    3.16
   0  -3   6   81.04    3.83
   0   3   7   11.65    1.06
   0   3   7   15.99    1.81
   0  -3   7   11.83    1.57
   0  -3   7   12.90    1.12
   0   3   8   -0.11    0.77
   0  -3   8    1.20    0.93
   0  -3   8    0.00    0.53
   0   3   9   -0.33    0.85
   0  -3   9    1.64    1.05
   0   3  10    2.06    1.21
   0  -3  10    2.14    1.18
   0   3  11   60.43    4.08
   0  -3  11   57.94    3.96
   0   3  12    8.32    1.95
   0  -3  12    6.09    1.70
   0   3  13   40.53    4.02
   0  -3  13   41.61    4.13
   0  -4   0  276.64    9.61
   0   4   1    1.10    0.38
   0  -4   1    0.06    0.30
   0   4   2  140.65    5.20
   0  -4   2  145.56    5.26
   0   4   3   15.27    1.01
   0  -4   3   15.54    1.03
   0   4   4   30.05    2.06
   0   4   4   33.79    1.61
   0  -4   4   32.72    1.67
   0   4   5    1.64    0.72
   0   4   5    1.82    0.53
   0  -4   5    1.15    0.48
   0  -4   5    0.93    0.66
   0   4   6   12.62    1.59
   0   4   6   14.42    1.17
   0  -4   6   12.94    1.16
   0  -4   6   14.04    1.65
   0   4   7   15.16    1.87
   0   4   7   16.88    1.31
   0  -4   7   12.63    1.23
   0  -4   7   14.85    1.76
   0   4   8  113.60    5.65
   0  -4   8  113.28    5.52
   0  -4   8  110.11    4.54
   0   4   9    9.60    1.77
   0  -4   9   13.04    1.88
   0   4  10   22.17    2.60
   0  -4  10   16.26    2.30
   0   4  11   -0.58    1.14
   0  -4  11    0.37    1.18
   0   4  12    1.99    1.48
   0  -4  12    2.65    1.45
   0   5   0   -0.01    0.35
   0   5   1  176.14    6.30
   0  -5   1  168.48    6.29
   0   5   2   43.60    2.06
   0  -5   2   44.86    2.08
   0   5   3   41.51    1.96
   0  -5   3   41.46    2.02
   0   5   4   10.17    0.99
   0  -5   4   11.38    1.05
   0   5   5   91.19    4.53
   0   5   5   90.99    3.74
   0  -5   5   95.40    3.85
   0   5   6   10.15    1.09
   0   5   6    9.64    1.53
   0  -5   6   10.48    1.47
   0  -5   6   10.04    1.12
   0   5   7    8.12    1.05
   0   5   7    7.18    1.43
   0  -5   7    6.14    1.27
   0  -5   7    7.31    1.03
   0   5   8    1.94    1.07
   0  -5   8    3.34    0.81
   0  -5   8    2.81    1.12
   0   5   9    2.88    1.28
   0  -5   9    3.78    1.31
   0   5  10    1.63    1.28
   0  -5  10    1.42    1.14
   0   5  11   53.07    4.10
   0  -5  11   59.20    4.10
   0   5  12    5.38    1.79
   0  -5  12    6.78    1.93
   0   6   0   32.58    1.76
   0   6   1  125.56    4.81
   0  -6   1  122.40    4.81
   0   6   2  185.48    6.92
   0  -6   2  189.88    6.97
   0   6   3    1.60    0.57
   0  -6   3    1.52    0.55
   0   6   4    3.40    0.71
   0  -6   4    1.55    0.62
   0   6   5    3.93    1.10
   0   6   5    2.05    0.67
   0  -6   5    2.26    0.74
   0   6   6   32.77    2.55
   0   6   6   32.86    1.96
   0  -6   6   34.46    2.05
   0   6   7    7.41    1.07
   0   6   7    7.54    1.50
   0  -6   7    8.99    1.20
   0   6   8   95.64    5.37
   0  -6   8  103.05    4.41
   0   6   9    2.07    1.23
   0  -6   9    4.63    1.08
   0   6  10   16.65    2.46
   0  -6  10   15.35    2.37
   0   6  11    0.82    1.33
   0  -6  11    0.53    1.27
   0   6  12   -0.07    1.40
   0  -6  12   -0.83    1.13
   0   7   0   -0.09    0.44
   0   7   1   20.86    1.57
   0   7  -1   17.48    1.49
   0   7   2   19.94    1.56
   0  -7   2   17.43    1.46
   0   7   3   66.08    3.05
   0  -7   3   67.82    3.11
   0   7   4   85.98    3.77
   0  -7   4   88.57    3.84
   0   7   5   26.95    1.81
   0  -7   5   26.83    1.80
   0   7   6    1.15    0.73
   0   7   6   -0.12    0.86
   0  -7   6    0.44    0.71
   0   7   7   17.07    2.29
   0  -7   7   18.26    1.73
   0   7   8    2.05    1.23
   0  -7   8    0.15    0.78
   0   7   9    7.14    1.84
   0  -7   9    5.48    1.17
   0   7  10    5.69    1.79
   0   7  11    5.21    1.78
   0   8   0  182.09    7.02
   0   8   1    7.64    1.08
   0   8  -1    8.18    1.13
   0   8   2   24.80    1.73
   0   8   3    1.89    0.75
   0  -8   3    2.60    0.78
   0   8   4   36.82    2.30
   0  -8   4   43.72    2.45
   0   8   5    0.32    0.68
   0  -8   5    0.68    0.77
   0   8   6    7.10    1.18
   0   8   6    6.38    1.63
   0  -8   6    7.47    1.22
   0   8   7    9.20    1.86
   0  -8   7   14.32    1.59
   0   8   8    3.00    1.41
   0  -8   8    2.59    1.04
   0   8   9    1.17    1.38
   0  -8   9    3.21    1.14
   0   8  10   23.59    3.11
   0   8  11    6.53    1.96
   0   9   0    0.32    0.66
   0   9  -1   54.95    2.83
   0   9   1   48.84    2.76
   0   9   2   27.83    1.94
   0   9  -2   23.90    2.03
   0   9   3  201.55    7.88
   0   9  -3  205.41    7.99
   0   9   4   60.96    3.14
   0   9   5    5.59    1.12
   0  -9   5    5.82    1.20
   0   9   6   19.83    1.89
   0   9   6   14.49    2.34
   0  -9   6   16.63    1.79
   0   9   7   15.81    2.39
   0  -9   7   17.77    1.86
   0   9   8    1.24    1.42
   0  -9   8   -0.05    0.92
   0   9   9    0.33    1.26
   0  -9   9    1.30    1.04
   0   9  10    1.03    1.59
   0  10   0   34.35    2.31
   0  10  -1   42.50    2.60
   0  10   1   39.52    2.54
   0  10  -2   10.05    1.40
   0  10   2   10.18    1.45
   0  10   3   -0.34    0.73
   0  10  -3    0.97    0.82
   0  10   4    1.02    0.91
   0  10  -4    2.21    0.93
   0  10  -5    2.14    0.99
   0  10   5    1.34    0.97
   0  10   6    5.98    1.85
   0  10   6   13.48    1.72
   0  10   7    8.76    1.94
   0  10   8   10.65    2.25
   0  10   9   42.71    4.32
   0  10  -9   37.95    2.80
   0  11   0   -0.41    0.82
   0  11  -1   14.06    1.75
   0  11   1   13.89    1.75
   0  11  -2   15.04    1.78
   0  11   2   16.05    1.90
   0  11   3   37.19    2.71
   0  11  -3   45.01    2.84
   0  11  -4   37.22    2.65
   0  11   4   42.93    2.75
   0  11   5   14.27    1.81
   0  11  -5   16.95    1.95
   0  11   6   15.97    1.93
   0  11  -6   11.54    1.73
   0  11  -7    1.94    1.15
   0  11   7    2.12    1.53
   0  11   8    1.74    1.54
   0  11  -8   -0.03    0.97
   0  12   0    9.75    1.61
   0  12   1   12.06    1.78
   0  12  -1   13.60    1.83
   0  12   2    4.42    1.34
   0  12  -2    3.50    1.21
   0  12  -3   11.02    1.72
   0  12   3   10.60    1.74
   0  12  -4    0.92    1.02
   0  12   4   -0.19    1.02
   0  12   5    5.37    1.38
   0  12  -5    3.04    1.19
   0  12  -6    0.92    1.06
   0  12   7   30.38    3.68
   0  12  -7   33.78    2.99
   0  13   0    0.33    1.02
   0  13  -1    5.44    1.52
   0  13   1    6.73    1.52
   0  13  -2   10.67    1.79
   0  13   2   11.93    1.87
   0  13   3    8.44    1.66
   0  13  -3    4.95    1.48
   0  13  -4   17.45    2.18
   0  13   4   15.63    2.12
   0  13  -5    8.23    1.73
   0  13   5    6.23    1.69
   0  14   0    5.69    1.62
   0  14   1   22.76    2.62
   0  14  -1   24.14    2.64
   0  14  -2    5.78    1.68
   0  14   2    3.28    1.53
  -1   0  13    0.28    1.26
  -1   0  12    7.40    1.78
  -1   0  11   -0.99    0.97
  -1   0  10    4.12    1.26
  -1   0   9   -0.89    0.74
  -1   0   8  171.34    7.44
  -1   0   7    0.24    0.28
  -1   0   7   -0.17    0.60
  -1   0   6  150.05    5.30
  -1   0   6  156.27    6.42
  -1   0   5    0.17    0.21
  -1   0   5   -0.04    0.42
  -1   0   4   94.08    3.26
  -1   0   4   94.05    3.98
  -1   0   3    0.14    0.33
  -1   0   3    0.04    0.13
  -1   0   2   21.82    1.12
   1   0  -1   -0.14    0.09
  -1   0   1   -0.13    0.12
   1   0   0   16.68    0.70
   1   0   1   -0.54    0.23
   1   0   2  581.05   20.75
   1   0   2  575.86   19.43
   1   0   3   -0.17    0.33
   1   0   3    0.24    0.30
   1   0   4  200.62    7.78
   1   0   4  198.87    7.02
   1   0   5   -1.03    0.41
   1   0   5   -0.12    0.32
   1   0   6    1.44    0.47
   1   0   6    0.89    0.66
   1   0   7   -0.17    0.41
   1   0   7    1.07    0.80
   1   0   8   23.39    1.43
   1   0   8   22.61    2.23
   1   0   9   -0.36    0.88
   1   0  10   22.50    2.53
   1   0  11   -1.38    1.02
   1   0  12    4.06    1.62
   1   0  13    0.86    1.39
  -1   1  13   16.54    2.59
  -1  -1  13   15.84    2.54
  -1   1  12    0.57    1.08
  -1  -1  12    0.86    1.11
  -1   1  11   41.90    3.22
  -1  -1  11   42.90    3.33
  -1   1  10   -0.26    0.95
  -1  -1  10    0.01    0.87
  -1   1   9   88.22    4.69
  -1  -1   9   90.34    4.77
  -1   1   8   20.07    2.07
  -1  -1   8   23.19    2.23
  -1   1   7    3.97    1.00
  -1   1   7    5.23    0.50
  -1  -1   7    4.78    1.07
  -1  -1   7    6.21    0.61
  -1   1   6    0.64    0.61
  -1   1   6    0.94    0.27
  -1  -1   6    0.99    0.33
  -1  -1   6    1.10    0.64
  -1   1   5   72.75    2.58
  -1   1   5   71.33    3.38
  -1  -1   5   72.87    3.35
  -1  -1   5   70.03    2.65
  -1   1   4   -0.35    0.39
  -1   1   4   -0.22    0.19
  -1  -1   4    0.21    0.21
  -1  -1   4   -0.21    0.36
  -1   1   3  273.50    9.08
  -1   1   3  272.63   10.08
  -1  -1   3  265.70   10.04
  -1  -1   3  270.30    9.16
  -1   1   2   47.24    2.06
  -1   1   2   48.03    1.69
  -1  -1   2   50.08    1.77
  -1  -1   2   46.61    2.05
   1   1  -1    7.52    0.43
   1  -1  -1   10.46    0.44
   1   1   0   22.57    0.96
   1  -1   0   23.31    0.96
   1   1   1   10.38    0.65
   1  -1   1   10.14    0.63
   1   1   2  301.76   10.25
   1   1   2  284.81   10.98
   1  -1   2  304.91   10.96
   1  -1   2  307.70   10.25
   1   1   3  106.44    3.85
   1   1   3  102.49    4.26
   1  -1   3  102.49    3.80
   1  -1   3  104.10    4.21
   1   1   4   18.61    1.09
   1   1   4   19.90    1.44
   1  -1   4   16.85    1.33
   1  -1   4   19.62    1.08
   1   1   5  462.64   17.17
   1   1   5  451.92   15.74
   1  -1   5  461.27   15.71
   1  -1   5  464.09   17.10
   1   1   6    1.21    0.72
   1   1   6    0.85    0.46
   1  -1   6    0.87    0.44
   1  -1   6    0.77    0.65
   1   1   7   40.21    1.96
   1   1   7   37.50    2.58
   1  -1   7   40.12    2.60
   1  -1   7   42.40    1.99
   1   1   8    0.10    0.79
   1  -1   8   -0.23    0.49
   1  -1   8    0.57    0.89
   1   1   9   14.54    1.94
   1  -1   9   14.40    1.99
   1   1  10    0.06    0.97
   1  -1  10    1.19    1.07
   1   1  11   22.68    2.66
   1  -1  11   24.00    2.83
   1   1  12    1.00    1.27
   1  -1  12    0.08    1.24
   1   1  13   16.30    2.68
   1  -1  13   13.77    2.55
  -1   2  13    3.54    1.60
  -1  -2  13    4.46    1.79
  -1   2  12    1.91    1.32
  -1  -2  12    3.74    1.49
  -1   2  11    0.40    1.06
  -1  -2  11    0.60    1.04
  -1   2  10   43.23    3.21
  -1  -2  10   40.80    3.10
  -1   2   9    1.80    0.99
  -1  -2   9    1.80    1.00
  -1   2   8  135.29    6.31
  -1  -2   8  130.96    6.22
  -1  -2   8  143.24    5.11
  -1   2   7    0.66    0.73
  -1   2   7    1.00    0.37
  -1  -2   7    1.67    0.46
  -1  -2   7    0.73    0.72
  -1   2   6   35.22    2.27
  -1   2   6   36.64    1.56
  -1  -2   6   39.16    2.29
  -1  -2   6   36.00    1.64
  -1   2   5   67.05    2.55
  -1   2   5   71.41    3.33
  -1  -2   5   67.83    2.63
  -1  -2   5   66.60    3.23
  -1   2   4   62.89    2.90
  -1   2   4   60.38    2.28
  -1  -2   4   62.18    2.85
  -1  -2   4   59.38    2.35
  -1   2   3   94.51    3.31
  -1   2   3   94.53    3.90
  -1  -2   3   92.15    3.88
  -1  -2   3   91.77    3.39
  -1   2   2  123.34    4.32
  -1  -2   2  125.90    4.40
  -1  -2   2  124.33    4.84
   1   2  -1   14.80    0.74
   1  -2  -1   10.22    0.58
   1   2   0  375.14   12.89
   1  -2   0  386.51   12.87
   1   2   1   11.77    0.76
   1  -2   1   13.35    0.77
   1   2   2  526.95   17.76
   1  -2   2  520.89   18.94
   1  -2   2  528.42   17.75
   1   2   3   51.22    2.48
   1   2   3   48.20    2.12
   1  -2   3   52.71    2.39
   1  -2   3   53.17    2.14
   1   2   4   16.25    1.09
   1   2   4   18.74    1.41
   1  -2   4   19.18    1.10
   1  -2   4   18.32    1.33
   1   2   5    3.96    0.64
   1   2   5    1.81    0.72
   1  -2   5    2.54    0.76
   1  -2   5    3.35    0.57
   1   2   6    4.44    0.99
   1   2   6    5.10    0.75
   1  -2   6    4.10    0.94
   1  -2   6    3.88    0.64
   1   2   7    8.26    0.93
   1   2   7    7.43    1.31
   1  -2   7    6.21    0.85
   1  -2   7    8.11    1.35
   1   2   8   34.35    2.53
   1  -2   8   29.71    2.66
   1  -2   8   31.29    1.80
   1   2   9    0.18    0.89
   1  -2   9   -1.11    0.74
   1   2  10   33.40    3.15
   1  -2  10   38.44    2.96
   1   2  11    1.48    1.24
   1  -2  11   -1.46    0.88
   1   2  12   18.75    2.60
   1  -2  12   16.58    2.50
  -1   3  13   12.40    2.32
  -1  -3  13   18.44    2.78
  -1   3  12   14.56    2.38
  -1  -3  12   12.89    2.18
  -1   3  11   45.58    3.45
  -1  -3  11   41.64    3.26
  -1   3  10    5.95    1.49
  -1  -3  10    3.04    1.24
  -1   3   9   30.20    2.79
  -1  -3   9   31.67    2.86
  -1   3   8    2.83    1.07
  -1  -3   8    2.60    0.65
  -1  -3   8    2.85    0.98
  -1   3   7    0.19    0.42
  -1   3   7   -0.08    0.73
  -1  -3   7    0.36    0.46
  -1  -3   7    0.63    0.69
  -1   3   6    1.97    0.80
  -1   3   6    1.43    0.44
  -1  -3   6    0.75    0.42
  -1  -3   6    1.00    0.71
  -1   3   5  172.16    6.09
  -1   3   5  172.73    7.09
  -1  -3   5  168.28    6.18
  -1  -3   5  176.52    7.05
  -1   3   4   18.72    1.43
  -1   3   4   19.44    1.03
  -1  -3   4   18.65    1.09
  -1  -3   4   20.82    1.41
  -1   3   3  528.71   17.80
  -1  -3   3  526.96   17.88
  -1   3   2    2.05    0.36
  -1  -3   2    2.33    0.41
   1   3  -1  346.90   11.92
   1  -3  -1  350.90   11.88
   1   3   0    1.25    0.37
   1  -3   0    2.14    0.40
   1   3   1    2.53    0.44
   1  -3   1    1.54    0.38
   1   3   2  115.13    4.23
   1  -3   2  113.16    4.24
   1   3   3  278.47    9.96
   1  -3   3  287.40   10.75
   1  -3   3  292.22    9.99
   1   3   4    0.64    0.44
   1   3   4    0.94    0.60
   1  -3   4    0.65    0.42
   1  -3   4    0.76    0.54
   1   3   5  276.60   10.83
   1   3   5  272.45    9.73
   1  -3   5  277.69    9.75
   1  -3   5  275.45   10.69
   1   3   6   23.69    1.48
   1   3   6   21.99    2.04
   1  -3   6   20.76    1.38
   1  -3   6   20.41    1.89
   1   3   7   28.79    2.55
   1   3   7   30.46    1.79
   1  -3   7   30.89    2.24
   1  -3   7   29.80    1.77
   1   3   8    4.76    1.25
   1  -3   8    3.47    1.13
   1  -3   8    3.90    0.82
   1   3   9    0.42    0.91
   1  -3   9   -0.24    0.90
   1   3  10    0.13    1.05
   1  -3  10   -0.55    1.00
   1   3  11   12.05    2.13
   1  -3  11   11.53    2.09
   1   3  12    0.68    1.38
   1  -3  12    2.46    1.45
  -1   4  13   -0.07    1.24
  -1  -4  13    1.19    1.49
  -1   4  12   25.16    3.14
  -1  -4  12   27.17    3.14
  -1   4  11    0.36    1.07
  -1  -4  11    3.62    1.43
  -1   4  10   19.88    2.47
  -1  -4  10   19.11    2.39
  -1   4   9    3.78    1.32
  -1  -4   9    2.02    1.14
  -1   4   8  179.46    7.99
  -1  -4   8  179.21    6.67
  -1  -4   8  175.49    7.83
  -1   4   7   19.37    2.07
  -1   4   7   15.18    1.17
  -1  -4   7   15.61    1.28
  -1  -4   7   12.76    1.63
  -1   4   6   94.12    3.61
  -1   4   6   94.80    4.59
  -1  -4   6   89.53    3.72
  -1  -4   6   92.78    4.44
  -1   4   5   20.27    1.86
  -1   4   5   19.03    1.14
  -1  -4   5   19.61    1.75
  -1  -4   5   18.68    1.22
  -1   4   4    1.42    0.67
  -1   4   4    0.93    0.38
  -1  -4   4    1.46    0.46
  -1   4   3   41.85    1.81
  -1  -4   3   39.26    1.84
  -1   4   2  126.70    4.59
  -1  -4   2  123.64    4.63
   1   4  -1  111.45    4.09
   1  -4  -1  105.32    4.02
   1   4   0  235.08    8.26
   1  -4   0  233.68    8.24
   1   4   1  110.34    4.16
   1  -4   1  109.94    4.16
   1   4   2  152.24    5.61
   1  -4   2  154.52    5.63
   1   4   3    4.07    0.61
   1  -4   3    4.53    0.64
   1   4   4   77.02    3.82
   1   4   4   80.74    3.28
   1  -4   4   82.10    3.73
   1  -4   4   75.66    3.24
   1   4   5    7.30    0.90
   1   4   5    5.53    1.07
   1  -4   5    6.36    1.06
   1  -4   5    8.37    0.94
   1   4   6   14.99    1.74
   1   4   6   13.37    1.21
   1  -4   6   11.49    1.49
   1  -4   6   12.61    1.19
   1   4   7    2.49    1.00
   1   4   7    3.66    0.83
   1  -4   7    1.88    0.97
   1  -4   7    3.87    0.79
   1   4   8   18.41    2.24
   1  -4   8   28.69    2.65
   1  -4   8   22.63    1.62
   1   4   9   10.88    1.92
   1  -4   9   12.31    1.92
   1   4  10   39.89    3.63
   1  -4  10   42.22    3.24
   1   4  11    1.81    1.30
   1  -4  11    1.96    1.44
   1   4  12   10.61    2.23
   1  -4  12    8.07    1.98
  -1   5  12    0.45    1.29
  -1  -5  12    2.25    1.53
  -1   5  11   11.37    2.23
  -1  -5  11   10.94    2.01
  -1   5  10    4.43    1.56
  -1  -5  10    1.36    1.10
  -1   5   9    7.90    1.69
  -1  -5   9   10.20    1.77
  -1   5   8    3.22    1.21
  -1  -5   8    4.54    1.24
  -1  -5   8    3.97    0.85
  -1   5   7    2.20    1.09
  -1  -5   7    1.64    0.64
  -1  -5   7    3.42    1.08
  -1   5   6   44.02    2.09
  -1   5   6   44.67    2.84
  -1  -5   6   40.24    2.13
  -1   5   5  118.33    5.58
  -1   5   5  124.38    4.69
  -1  -5   5  126.64    4.81
  -1   5   4   93.90    3.66
  -1  -5   4   93.28    3.76
  -1   5   3  202.74    7.33
  -1  -5   3  206.44    7.42
  -1   5   2    0.35    0.34
   1   5  -2    0.17    0.39
   1   5  -1  173.88    6.33
   1  -5  -1  171.32    6.27
   1   5   0    0.97    0.43
   1  -5   0    0.33    0.42
   1   5   1    7.34    0.82
   1  -5   1    6.67    0.78
   1   5   2    0.08    0.41
   1  -5   2    0.14    0.38
   1   5   3  189.71    7.03
   1  -5   3  194.36    7.08
   1   5   4    7.53    0.92
   1  -5   4    7.50    0.93
   1   5   5  121.13    5.62
   1   5   5  116.99    4.78
   1  -5   5  123.65    4.83
   1   5   6   33.43    2.83
   1   5   6   31.95    1.92
   1  -5   6   27.67    2.20
   1  -5   6   32.43    1.88
   1   5   7   30.43    2.76
   1   5   7   29.36    1.89
   1  -5   7   26.46    1.77
   1  -5   7   26.63    2.50
   1   5   8   -0.42    0.79
   1  -5   8   -0.45    0.79
   1  -5   8   -0.32    0.62
   1   5   9    0.30    1.01
   1  -5   9    0.82    1.08
   1  -5   9    0.41    0.74
   1   5  10    4.41    1.49
   1  -5  10    2.86    1.35
   1   5  11    5.92    1.87
   1  -5  11    6.67    1.75
   1   5  12    0.80    1.35
   1  -5  12    2.17    1.45
  -1   6  12    2.25    1.51
  -1  -6  12    1.42    1.36
  -1   6  11   -0.58    1.12
  -1  -6  11   -0.48    1.03
  -1   6  10    8.77    1.91
  -1  -6  10    7.05    1.70
  -1   6   9    1.74    1.25
  -1   6   8   36.02    3.34
  -1  -6   8   40.34    2.29
  -1   6   7   26.18    2.62
  -1  -6   7   31.52    1.93
  -1   6   6   45.89    2.30
  -1   6   6   49.67    3.12
  -1  -6   6   47.67    2.42
  -1   6   5    1.69    0.95
  -1   6   5    3.14    0.68
  -1  -6   5    1.84    0.65
  -1   6   4    6.57    0.85
  -1  -6   4    7.92    0.95
  -1   6   3   -0.15    0.41
   1   6  -2   86.99    3.66
  -1   6   2   89.37    3.58
   1   6  -1    6.15    0.84
   1   6   0  195.70    7.29
   1  -6   0  200.65    7.28
   1   6   1   44.54    2.22
   1  -6   1   44.11    2.18
   1   6   2  125.85    4.90
   1  -6   2  124.59    4.92
   1   6   3  137.28    5.43
   1  -6   3  143.73    5.49
   1   6   4   15.62    1.35
   1  -6   4   14.10    1.37
   1   6   5    5.81    0.98
   1   6   5    6.91    1.33
   1  -6   5    7.45    1.02
   1   6   6    7.23    1.09
   1   6   6    6.46    1.40
   1  -6   6    5.62    1.01
   1   6   7    6.96    1.12
   1   6   7    8.08    1.54
   1  -6   7    7.65    1.14
   1   6   8   36.37    3.28
   1  -6   8   33.70    2.24
   1   6   9   35.51    3.50
   1  -6   9   46.31    2.63
   1   6  10   54.41    4.00
   1  -6  10   53.52    3.88
   1   6  11    1.02    1.44
   1  -6  11    1.40    1.27
  -1   7  11   21.77    3.01
  -1   7  10   10.68    2.21
  -1   7   9   17.31    2.47
  -1  -7   9   16.16    1.69
  -1   7   8    3.03    1.37
  -1  -7   8    5.26    1.06
  -1   7   7    2.60    1.20
  -1  -7   7    3.23    0.88
  -1   7   6   10.35    1.80
  -1   7   6   11.33    1.24
  -1  -7   6   12.46    1.39
  -1   7   5   27.81    1.77
  -1  -7   5   25.16    1.77
  -1   7   4   56.77    2.71
  -1   7   3   29.28    1.79
   1   7  -3   28.14    1.79
   1   7  -2    6.46    0.96
  -1   7   2    5.11    0.83
  -1   7   1   26.51    1.62
   1   7  -1   24.59    1.70
   1   7   0    0.40    0.52
   1  -7   0    0.56    0.52
   1   7   1   26.93    1.76
   1  -7   1   24.15    1.60
   1   7   2   10.16    1.16
   1  -7   2    8.95    1.09
   1   7   3  242.51    8.93
   1  -7   3  239.71    8.96
   1   7   4   50.02    2.60
   1  -7   4   49.48    2.61
   1   7   5   37.12    2.25
   1  -7   5   38.61    2.31
   1   7   6   71.22    3.46
   1   7   6   72.14    4.29
   1  -7   6   73.63    3.52
   1   7   7    2.92    0.98
   1   7   7    1.76    1.11
   1  -7   7    2.36    0.87
   1   7   8    6.33    1.70
   1  -7   8    7.05    1.26
   1   7   9   -0.87    1.09
   1  -7   9    0.87    0.91
   1   7  10    1.45    1.41
   1   7  11    8.87    2.14
  -1   8  11   -0.48    1.45
  -1   8  10    1.95    1.52
  -1   8   9   34.41    3.57
  -1   8   8   31.04    3.23
  -1   8   7   14.46    2.22
  -1   8   6   66.88    4.23
  -1   8   6   72.02    3.37
  -1   8   5    0.54    0.65
   1   8  -4   -0.18    0.66
  -1   8   4   -0.82    0.49
  -1   8   3   10.39    1.24
   1   8  -3    9.05    1.21
   1   8  -2   39.67    2.30
  -1   8   2   41.62    2.29
  -1   8   1    4.32    0.86
   1   8  -1    5.13    1.02
   1   8   0   69.39    3.29
   1   8   1   82.43    3.78
   1  -8   1   83.61    3.72
   1   8   2   63.56    3.05
   1  -8   2   58.67    2.99
   1   8   3    0.71    0.69
   1  -8   3    0.55    0.63
   1   8   4   56.38    2.98
   1  -8   4   62.99    3.09
   1   8   5    6.38    1.16
   1  -8   5    6.97    1.18
   1   8   6   28.34    2.22
   1   8   6   26.31    2.83
   1  -8   6   22.61    2.05
   1   8   7   22.15    2.75
   1  -8   7   24.92    2.20
   1   8   8   20.82    2.70
   1  -8   8   18.85    2.02
   1   8   9   35.54    3.59
   1  -8   9   33.71    2.49
   1   8  10    1.57    1.48
  -1   9  10    2.77    1.64
   1   9  -9   40.67    2.68
  -1   9   9   28.82    3.52
  -1   9   8    4.01    1.57
   1   9  -8    3.43    1.09
   1   9  -7    4.18    1.13
  -1   9   7    3.55    1.45
  -1   9   6   44.63    2.62
   1   9  -6   40.66    2.56
  -1   9   6   35.67    3.43
   1   9  -5   45.80    2.85
  -1   9   5   55.14    2.87
   1   9  -4   46.40    2.71
  -1   9   4   47.58    2.63
  -1   9   3   15.54    1.57
   1   9  -3   15.18    1.64
   1   9  -2  100.25    4.48
  -1   9   2  100.18    4.40
   1   9  -1   14.36    1.56
  -1   9   1   17.02    1.64
   1   9   0    3.58    0.99
  -1   9   0    2.53    0.85
   1   9   1   20.22    1.83
   1   9   2    0.67    0.69
   1  -9   2    1.11    0.75
   1   9   3   14.01    1.59
   1  -9   3   13.20    1.57
   1   9   4   41.86    2.66
   1  -9   4   48.67    2.72
   1   9   5   47.49    2.67
   1  -9   5   38.73    2.57
   1   9   6   14.46    1.74
   1   9   6   11.26    2.06
   1  -9   6   16.61    1.79
   1   9   7    9.28    1.89
   1  -9   7    7.53    1.42
   1   9   8   -0.84    1.08
   1  -9   8    0.92    1.04
   1   9   9    1.67    1.47
   1  -9   9   -0.34    0.92
   1   9  10    5.54    2.06
  -1  10   9   25.35    3.30
   1  10  -9   27.25    2.49
   1  10  -8    6.62    1.35
  -1  10   8    5.68    1.93
  -1  10   7   41.53    3.94
   1  10  -7   36.10    2.63
  -1  10   6   30.36    2.42
  -1  10   6   25.96    3.03
   1  10  -6   28.51    2.42
  -1  10   5   23.70    2.11
   1  10  -5   28.85    2.42
   1  10  -4    1.67    0.91
  -1  10   4    0.99    0.83
   1  10  -3    3.92    1.04
  -1  10   3    4.98    1.09
   1  10  -2    6.55    1.21
  -1  10   2   10.44    1.40
  -1  10   1   -0.30    0.69
   1  10  -1    0.68    0.81
   1  10   0   11.14    1.47
  -1  10   0    9.88    1.41
   1  10   1   33.65    2.37
  -1  10  -1   32.17    2.28
   1  10   2   74.41    3.74
   1  10   3    9.18    1.41
   1 -10   3   10.62    1.45
   1  10   4   10.42    1.52
   1 -10   4   13.49    1.66
   1  10   5    2.16    1.05
   1 -10   5    0.96    1.01
   1  10   6    5.77    1.68
   1  10   6    3.82    1.21
   1 -10   6    5.25    1.30
   1  10   7   12.64    2.29
   1 -10   7   12.86    1.79
   1  10   8   41.31    4.05
   1 -10   8   35.20    2.97
   1  10   9   13.73    2.53
   1 -10   9   13.59    1.95
   1  11  -8   -0.03    1.02
  -1  11   8   -0.57    1.31
  -1  11   7   13.21    2.38
   1  11  -7   10.84    1.75
   1  11  -6    2.81    1.15
   1  11  -5   13.11    1.81
  -1  11   5   16.65    1.90
  -1  11   4   46.37    2.82
   1  11  -4   40.19    2.81
   1  11  -3    4.85    1.25
  -1  11   3    3.33    1.10
   1  11  -2   34.74    2.55
  -1  11   2   43.44    2.70
  -1  11   1    8.32    1.42
   1  11  -1   10.67    1.57
   1  11   0    5.02    1.24
  -1  11   0    2.03    1.02
   1  11   1    0.95    0.92
  -1  11  -1    0.26    0.87
  -1  11  -2   10.50    1.55
   1  11   2    7.05    1.39
   1  11   3    4.91    1.30
  -1  11  -3    3.30    1.11
   1  11   4   27.93    2.54
   1  11   5   11.89    1.77
   1  11   6   14.43    2.47
   1  11   6   16.83    2.04
   1  11   7    1.47    1.41
   1  11   8    4.05    1.78
   1  12  -7   12.71    1.90
  -1  12   7   13.24    2.47
   1  12  -6   37.41    3.11
  -1  12   5    3.57    1.31
  -1  12   4   10.02    1.64
   1  12  -4   12.49    1.82
  -1  12   3    4.74    1.32
   1  12  -3    3.60    1.22
  -1  12   2    0.40    0.96
   1  12  -2    1.53    1.01
   1  12  -1   29.40    2.62
  -1  12   1   26.65    2.49
   1  12   0   15.84    1.96
  -1  12   0   21.06    2.19
   1  12   1   31.72    2.72
  -1  12  -1   32.54    2.75
   1  12   2   39.03    3.10
  -1  12  -2   33.90    2.85
   1  12   3   12.29    1.80
  -1  12  -3   11.76    1.74
  -1  12  -4    0.29    0.95
   1  12   4   -0.21    1.07
   1  12   5    0.93    1.14
  -1  12  -5   -0.30    0.92
  -1  12  -6   18.47    2.23
   1  12   6   14.56    2.64
   1  12   7    2.46    1.69
  -1  12  -7    0.03    1.04
  -1  13   5   23.47    2.56
   1  13  -5   23.57    2.60
  -1  13   4   38.23    3.21
   1  13  -4   42.02    3.44
   1  13  -3    2.86    1.29
  -1  13   3    2.45    1.27
  -1  13   2   31.49    2.87
   1  13  -2   29.92    2.89
   1  13  -1    2.12    1.25
  -1  13   1    0.67    1.09
   1  13   0    9.96    1.80
  -1  13   0   11.46    1.88
   1  13   1    2.30    1.23
  -1  13  -1   -0.31    0.94
   1  13   2   23.06    2.51
  -1  13  -2   20.69    2.35
   1  13   3    0.95    1.20
  -1  13  -3    1.19    1.06
  -1  13  -4   14.72    2.05
   1  13   4   13.55    2.06
   1  13   5    1.46    1.29
  -1  13  -5    0.17    1.06
  -1  14   2   -0.82    1.11
   1  14  -2    0.02    1.15
  -1  14   1   24.77    2.71
   1  14  -1   26.36    2.84
   1  14   0    9.59    1.87
  -1  14   0   10.49    1.93
  -1  14  -1    1.69    1.31
   1  14   1    2.90    1.53
  -1  14  -2   21.28    2.55
   1  14   2   18.51    2.53
  -2   0  13    1.43    1.32
  -2   0  12   10.07    1.98
  -2   0  11    1.07    1.11
  -2   0  10   -0.51    0.80
  -2   0   9   -0.48    0.78
  -2   0   8   77.46    4.02
  -2   0   7   -0.38    0.54
  -2   0   7    0.03    0.20
  -2   0   6   36.08    1.35
  -2   0   6   39.53    2.25
  -2   0   5   -0.08    0.42
  -2   0   4  577.17   20.96
   2   0  -3    0.13    0.15
  -2   0   3   -0.02    0.34
  -2   0   2  127.24    4.84
   2   0  -2  130.00    4.41
  -2   0   1   -0.02    0.14
   2   0  -1   -0.06    0.09
   2   0   1   -0.14    0.22
   2   0   1   -0.37    0.29
   2   0   2 1000.00   33.55
   2   0   3    0.21    0.40
   2   0   3    0.13    0.35
   2   0   4   12.25    1.01
   2   0   4   10.81    1.15
   2   0   5    0.81    0.45
   2   0   5   -1.09    0.43
   2   0   6    5.48    0.77
   2   0   6    4.32    0.96
   2   0   7   -0.39    0.62
   2   0   7    0.01    0.53
   2   0   8   28.92    2.56
   2   0   8   22.98    1.57
   2   0   9    0.20    0.85
   2   0  10   60.74    3.90
   2   0  11   -0.39    1.21
   2   0  12   13.20    2.38
  -2   1  13   30.33    3.40
  -2  -1  13   31.75    3.39
  -2   1  12    0.49    1.03
  -2  -1  12    0.75    1.16
  -2   1  11  137.76    6.77
  -2  -1  11  132.23    6.69
  -2   1  10    3.01    1.26
  -2  -1  10    2.50    1.16
  -2   1   9   10.09    1.65
  -2  -1   9   11.50    1.70
  -2   1   8   12.93    1.71
  -2  -1   8   10.34    1.53
  -2   1   7    4.15    0.97
  -2  -1   7    2.45    0.84
  -2  -1   7    3.43    0.43
  -2   1   6   20.19    1.82
  -2  -1   6   20.21    1.78
  -2  -1   6   20.67    0.96
  -2   1   5  246.51    9.61
  -2  -1   5  251.22    9.62
  -2   1   4   12.15    1.11
   2   1  -4   13.64    0.67
  -2  -1   4   12.09    1.10
   2   1  -3  412.99   13.56
  -2   1   3  393.03   14.71
  -2  -1   3  402.72   14.71
   2  -1  -3  404.24   13.43
  -2   1   2   32.46    1.50
   2   1  -2   34.42    1.34
   2  -1  -2   32.24    1.25
  -2  -1   2   32.71    1.53
   2   1  -1  104.22    3.65
  -2   1   1  101.34    3.79
   2   1   0   17.90    0.91
   2  -1   0   16.08    0.83
   2   1   1  677.20   23.33
   2  -1   1  706.61   23.33
   2  -1   1  699.42   24.89
   2   1   2  106.96    4.01
   2   1   2  103.95    3.76
   2  -1   2   81.68    3.85
   2  -1   2  107.38    3.75
   2   1   3   19.08    1.20
   2   1   3   21.03    1.32
   2  -1   3   19.39    1.26
   2  -1   3   19.71    1.15
   2   1   4    9.54    1.11
   2   1   4    9.78    0.92
   2  -1   4    9.29    1.04
   2  -1   4    8.67    0.86
   2   1   5  111.17    4.40
   2   1   5  115.65    4.97
   2  -1   5  110.55    4.33
   2  -1   5  112.48    4.86
   2   1   6   20.71    1.91
   2   1   6   20.87    1.44
   2  -1   6   24.73    2.02
   2  -1   6   17.62    1.29
   2   1   7  136.11    6.20
   2   1   7  132.15    5.29
   2  -1   7  134.13    5.30
   2  -1   7  148.10    6.21
   2   1   8    4.23    0.83
   2   1   8    4.24    1.19
   2  -1   8    3.39    0.78
   2  -1   8    2.85    1.09
   2   1   9   17.54    2.15
   2  -1   9   20.48    2.32
   2   1  10    0.12    1.01
   2  -1  10    0.01    1.00
   2   1  11    2.10    1.32
   2  -1  11    6.35    1.71
   2   1  12   -0.32    1.26
   2  -1  12    1.33    1.37
  -2   2  13   -0.24    1.22
  -2  -2  13    0.31    1.16
  -2   2  12    0.17    1.14
  -2  -2  12    0.70    1.06
  -2   2  11   13.40    2.11
  -2  -2  11   15.44    2.17
  -2   2  10    2.08    1.13
  -2  -2  10   -0.76    0.74
  -2   2   9   21.10    2.30
  -2  -2   9   21.82    2.33
  -2   2   8   28.39    2.46
  -2  -2   8   24.10    2.26
  -2   2   7    9.96    1.40
  -2  -2   7   10.20    1.43
  -2  -2   7   11.34    0.82
  -2   2   6  313.89   12.23
  -2  -2   6  314.36   10.84
  -2  -2   6  321.38   12.19
  -2   2   5    3.28    0.79
  -2   2   5    4.67    0.37
  -2  -2   5    3.95    0.47
  -2  -2   5    3.62    0.76
   2   2  -4  114.82    4.02
  -2   2   4  109.97    3.86
  -2   2   4  111.24    4.64
  -2  -2   4  110.05    4.60
  -2   2   3   28.99    1.60
   2   2  -3   31.25    1.33
   2  -2  -3   29.87    1.21
  -2  -2   3   32.76    1.66
   2   2  -2   43.40    1.85
   2  -2  -2   49.34    1.79
   2   2  -1    4.46    0.49
   2  -2  -1    4.32    0.43
   2   2   0  387.05   13.54
   2  -2   0  410.12   13.53
   2   2   1  297.70   10.19
   2  -2   1  290.05   10.14
   2   2   2  927.85   31.23
   2  -2   2  930.08   31.21
   2   2   3    1.95    0.51
   2   2   3    1.22    0.49
   2  -2   3    1.58    0.44
   2  -2   3    1.99    0.52
   2   2   4  299.48   11.60
   2   2   4  302.57   10.70
   2  -2   4  311.50   10.69
   2  -2   4  303.96   11.50
   2   2   5    1.36    0.67
   2   2   5    1.22    0.57
   2  -2   5    0.36    0.56
   2  -2   5    2.06    0.56
   2   2   6    2.23    0.70
   2   2   6    2.67    0.90
   2  -2   6    2.11    0.62
   2  -2   6    2.35    0.87
   2   2   7   28.18    1.79
   2   2   7   23.84    2.31
   2  -2   7   29.80    1.74
   2  -2   7   29.78    2.25
   2   2   8   90.50    4.77
   2   2   8   97.89    3.98
   2  -2   8   93.98    3.95
   2  -2   8   85.34    4.64
   2   2   9   -0.75    0.82
   2  -2   9   -0.99    0.84
   2   2  10   30.95    3.05
   2  -2  10   34.16    3.14
   2   2  11    1.67    1.20
   2  -2  11    2.97    1.36
   2   2  12    3.12    1.54
   2  -2  12    1.62    1.40
  -2   3  13   12.11    2.31
  -2  -3  13    8.99    2.06
  -2   3  12    4.32    1.56
  -2  -3  12    2.60    1.25
  -2   3  11   53.19    3.83
  -2  -3  11   51.02    3.58
  -2   3  10    1.42    1.13
  -2  -3  10    1.16    0.99
  -2   3   9   74.93    4.13
  -2  -3   9   63.33    3.85
  -2   3   8    1.58    0.92
  -2  -3   8    1.10    0.85
  -2  -3   8    1.62    0.53
  -2   3   7    2.36    0.93
  -2  -3   7    1.48    0.48
  -2  -3   7    0.60    0.69
  -2   3   6   51.20    2.84
  -2   3   6   47.94    1.96
  -2  -3   6   50.98    2.14
  -2  -3   6   47.25    2.74
  -2   3   5   12.14    1.33
  -2   3   5   10.74    0.71
  -2  -3   5   10.88    0.85
  -2  -3   5   10.38    1.22
   2   3  -4  104.03    3.82
  -2   3   4   97.34    3.64
  -2   3   4  106.78    4.43
  -2  -3   4  100.13    4.35
  -2   3   3  390.74   14.03
   2   3  -3  350.97   12.89
   2  -3  -3  391.20   12.80
   2   3  -2    0.76    0.38
   2  -3  -2    1.04    0.30
   2   3  -1   39.24    1.71
   2  -3  -1   35.88    1.59
   2   3   0   14.15    0.96
   2  -3   0   15.20    0.91
   2   3   1   23.67    1.30
   2  -3   1   24.43    1.28
   2   3   2  197.68    7.08
   2  -3   2  195.17    7.04
   2   3   3    3.44    0.62
   2   3   3    2.74    0.69
   2  -3   3    2.94    0.61
   2  -3   3    3.03    0.55
   2   3   4   28.90    1.93
   2   3   4   31.08    1.65
   2  -3   4   29.42    1.87
   2  -3   4   30.28    1.63
   2   3   5   68.82    3.58
   2   3   5   73.04    3.12
   2  -3   5   71.20    3.08
   2  -3   5   73.28    3.52
   2   3   6   46.66    2.46
   2   3   6   52.46    3.01
   2  -3   6   46.70    2.78
   2  -3   6   51.40    2.44
   2   3   7   83.73    4.68
   2   3   7  102.95    4.13
   2  -3   7   98.66    4.06
   2  -3   7   94.27    4.65
   2   3   8   12.38    1.83
   2  -3   8   15.69    1.94
   2  -3   8   14.40    1.42
   2   3   9   -0.06    0.86
   2  -3   9    0.52    0.90
   2   3  10    1.37    1.19
   2  -3  10    3.44    1.38
   2   3  11    4.26    1.53
   2  -3  11    6.29    1.60
   2   3  12    1.14    1.31
   2  -3  12   -0.04    1.28
  -2   4  13    2.13    1.64
  -2  -4  13    4.37    1.66
  -2   4  12    9.80    2.07
  -2  -4  12    9.95    2.01
  -2   4  11    0.51    1.14
  -2  -4  11   -0.59    0.99
  -2   4  10   20.43    2.58
  -2  -4  10   23.65    2.62
  -2   4   9    0.25    0.92
  -2  -4   9    0.28    0.89
  -2   4   8   51.31    3.34
  -2  -4   8   54.04    2.47
  -2  -4   8   53.39    3.29
  -2   4   7   24.12    2.26
  -2  -4   7   19.88    2.01
  -2  -4   7   20.66    1.36
  -2   4   6  170.94    7.23
  -2   4   6  167.11    6.03
  -2  -4   6  167.00    6.19
  -2  -4   6  172.91    7.17
  -2   4   5    9.40    1.26
  -2   4   5    9.97    0.78
  -2  -4   5   10.03    1.26
  -2   4   4   28.50    1.87
  -2   4   4   28.30    1.38
   2   4  -4   30.14    1.53
   2   4  -3    2.48    0.52
   2   4  -2   15.05    1.02
   2  -4  -2   14.97    0.92
   2   4  -1    2.88    0.53
   2  -4  -1    2.84    0.50
   2   4   0  261.98    9.16
   2  -4   0  257.72    9.11
   2   4   1   90.64    3.53
   2  -4   1   86.52    3.48
   2   4   2  100.41    3.99
   2  -4   2  103.43    4.00
   2   4   3   17.86    1.26
   2  -4   3   18.86    1.27
   2   4   4   89.29    3.79
   2   4   4   93.13    4.40
   2  -4   4   96.26    4.24
   2  -4   4   94.18    3.81
   2   4   5   -0.24    0.54
   2   4   5    1.04    0.71
   2  -4   5    0.35    0.64
   2  -4   5    0.46    0.49
   2   4   6   12.93    1.32
   2   4   6   14.99    1.75
   2  -4   6   12.51    1.56
   2  -4   6   13.01    1.28
   2   4   7   18.74    2.14
   2   4   7   20.17    1.70
   2  -4   7   21.16    2.16
   2  -4   7   17.86    1.61
   2   4   8   35.80    3.12
   2  -4   8   33.88    2.10
   2  -4   8   31.65    2.85
   2   4   9    6.29    1.60
   2  -4   9    5.97    1.11
   2  -4   9    7.20    1.57
   2   4  10   30.61    3.16
   2  -4  10   37.14    3.43
   2   4  11    0.21    1.25
   2  -4  11    1.30    1.30
   2   4  12   -1.78    1.05
   2  -4  12    2.02    1.51
  -2   5  13   24.88    3.28
  -2  -5  13   24.35    3.13
  -2   5  12    8.60    2.05
  -2  -5  12   12.97    2.24
  -2   5  11   53.57    3.91
  -2  -5  11   47.44    3.62
  -2   5  10   12.17    2.12
  -2  -5  10   18.09    2.30
  -2   5   9   46.69    3.43
  -2  -5   9   45.99    3.20
  -2   5   8    0.66    0.93
  -2  -5   8    0.83    0.89
  -2   5   7   13.90    1.80
  -2  -5   7    8.13    1.38
  -2   5   6    0.22    0.42
  -2   5   6    0.49    0.72
  -2   5   5   12.58    0.99
  -2   5   5   11.26    1.45
   2   5  -5   11.17    1.08
  -2   5   4    0.15    0.35
   2   5  -4    0.26    0.45
  -2   5   3  194.96    7.14
   2   5  -3  205.74    7.32
   2   5  -2   18.63    1.23
   2  -5  -2   18.76    1.17
   2   5  -1   15.05    1.20
   2  -5  -1   15.22    1.15
   2   5   0    3.34    0.64
   2  -5   0    4.90    0.68
   2   5   1   55.29    2.57
   2  -5   1   60.75    2.62
   2   5   2    1.61    0.54
   2  -5   2    2.46    0.57
   2   5   3   47.01    2.37
   2  -5   3   49.28    2.35
   2   5   4   12.90    1.28
   2  -5   4   12.13    1.20
   2   5   5   45.70    3.01
   2   5   5   56.21    2.67
   2  -5   5   53.13    2.59
   2   5   6   18.32    2.05
   2   5   6   17.95    1.58
   2  -5   6   16.58    1.53
   2  -5   6   17.62    1.88
   2   5   7   32.23    2.00
   2   5   7   27.61    2.65
   2  -5   7   26.22    1.91
   2  -5   7   28.28    2.59
   2   5   8    5.88    1.52
   2  -5   8    6.09    1.11
   2  -5   8    7.37    1.53
   2   5   9   -1.31    0.86
   2  -5   9    0.83    1.04
   2  -5   9    0.78    0.83
   2   5  10    0.19    1.17
   2  -5  10   -0.10    1.13
   2   5  11    4.71    1.67
   2  -5  11    2.48    1.44
  -2   6  12    8.93    2.14
  -2  -6  12    9.00    2.09
  -2   6  11   -0.48    1.27
  -2  -6  11    1.75    1.21
  -2   6  10   12.80    2.16
  -2   6   9    4.64    1.46
  -2   6   8   37.03    2.87
   2   6  -8   34.04    2.15
  -2   6   7   19.91    2.26
   2   6  -7   20.86    1.69
  -2   6   6  160.63    5.97
  -2   6   6  153.82    7.09
   2   6  -6  161.99    6.18
  -2   6   5   15.88    1.24
   2   6  -5   13.51    1.33
  -2   6   5   15.04    1.80
   2   6  -4    6.78    0.93
  -2   6   4    5.23    0.74
   2   6  -3   13.59    1.25
  -2   6   3   14.68    1.19
   2   6  -2    7.90    0.93
   2  -6  -2    6.62    0.81
   2   6  -1   37.82    2.04
   2  -6  -1   41.59    2.00
   2   6   0  126.76    5.03
   2  -6   0  129.37    4.99
   2   6   1   11.12    1.17
   2  -6   1   12.58    1.19
   2   6   2   87.28    3.66
   2  -6   2   81.09    3.58
   2   6   3    0.78    0.55
   2  -6   3    0.52    0.55
   2   6   4  132.06    5.30
   2  -6   4  130.61    5.28
   2   6   5   42.43    2.43
   2   6   5   41.08    2.87
   2  -6   5   41.32    2.32
   2   6   6   19.38    1.70
   2   6   6   17.19    2.09
   2  -6   6   15.45    1.54
   2   6   7    0.86    0.93
   2   6   7    0.70    0.76
   2  -6   7    1.05    0.77
   2   6   8   25.60    2.77
   2  -6   8   28.44    2.27
   2   6   9    8.48    1.83
   2  -6   9    7.30    1.34
   2   6  10    3.19    1.44
   2   6  11    3.63    1.46
   2  -6  11    2.77    1.47
  -2   7  12   11.53    2.49
  -2   7  11   11.86    2.33
  -2   7  10    1.54    1.25
   2   7  -9   29.46    2.06
  -2   7   9   24.98    2.89
   2   7  -8    1.24    0.79
  -2   7   8    3.32    1.32
  -2   7   7   16.14    2.17
   2   7  -7   13.19    1.50
   2   7  -6    0.06    0.64
  -2   7   6   -0.07    0.56
  -2   7   6   -0.22    0.83
  -2   7   5   46.47    2.35
   2   7  -5   46.91    2.48
  -2   7   4   46.78    2.33
   2   7  -4   44.24    2.45
   2   7  -3  125.90    5.04
  -2   7   3  123.00    4.90
   2   7  -2   42.92    2.30
   2   7  -1   80.63    3.53
   2  -7  -1   77.26    3.40
   2   7   0   43.32    2.33
   2  -7   0   46.10    2.32
   2   7   1   16.41    1.49
   2  -7   1   15.89    1.47
   2   7   2    3.95    0.86
   2  -7   2    5.48    0.95
   2   7   3   23.98    1.86
   2  -7   3   21.44    1.78
   2   7   4    5.04    1.02
   2  -7   4    7.88    1.14
   2   7   5  227.23   10.00
   2   7   5  234.23    8.88
   2  -7   5  236.38    8.87
   2   7   6   55.63    3.72
   2   7   6   63.98    3.22
   2  -7   6   61.81    3.15
   2   7   7   48.16    3.64
   2   7   7   59.16    3.09
   2  -7   7   56.98    3.05
   2   7   8    4.84    1.55
   2  -7   8    9.77    1.47
   2   7   9    2.11    1.34
   2  -7   9    2.15    1.09
   2   7  10   12.50    2.33
   2   7  11    1.00    1.55
  -2   8  11    1.84    1.68
  -2   8  10    3.88    1.65
   2   8  -9    5.32    1.17
  -2   8   9    6.45    1.77
  -2   8   8   45.01    3.51
   2   8  -8   47.48    2.73
  -2   8   7   58.21    3.94
   2   8  -7   65.94    3.30
  -2   8   6   23.00    2.65
  -2   8   6   25.25    1.91
   2   8  -6   22.63    1.98
  -2   8   5   68.57    3.22
   2   8  -5   68.78    3.40
  -2   8   4   93.74    4.04
   2   8  -4   92.15    4.15
  -2   8   3    1.47    0.65
   2   8  -3    1.44    0.74
  -2   8   2   44.61    2.44
   2   8  -2   45.21    2.50
   2   8  -1   65.96    3.16
   2  -8  -1   62.33    3.01
   2  -8   0   70.44    3.29
   2   8   1   39.65    2.36
   2  -8   1   43.21    2.40
   2   8   2   40.86    2.41
   2  -8   2   41.91    2.41
   2   8   3   65.38    3.28
   2  -8   3   63.55    3.22
   2   8   4    8.22    1.25
   2  -8   4    7.71    1.21
   2   8   5   -0.79    0.71
   2  -8   5    0.87    0.83
   2   8   6    6.04    1.25
   2   8   6    2.64    1.24
   2  -8   6    3.13    1.02
   2   8   7   -0.42    1.00
   2   8   7    0.80    0.92
   2  -8   7   -0.48    0.77
   2   8   8   24.93    2.94
   2  -8   8   19.84    2.10
   2   8   9   15.64    2.49
   2  -8   9   11.82    1.75
   2   8  10   30.81    3.62
  -2   9  10    2.62    1.60
   2   9  -9    1.13    0.75
  -2   9   9    2.51    1.55
  -2   9   8    4.58    1.55
   2   9  -8    1.57    0.98
   2   9  -7   32.90    2.39
  -2   9   7   34.72    3.36
   2   9  -6   -0.65    0.77
  -2   9   6    0.70    0.81
  -2   9   6    0.15    1.07
  -2   9   5    2.92    0.91
   2   9  -5    2.65    0.99
   2   9  -4   14.17    1.56
  -2   9   4   12.79    1.46
   2   9  -3   13.73    1.54
  -2   9   3   12.69    1.40
   2   9  -2  161.55    6.48
  -2   9   2  154.01    6.30
  -2   9   1   75.24    3.65
   2   9  -1   78.25    3.76
   2   9   0   41.95    2.49
   2  -9   0   40.91    2.44
   2   9   1    2.84    0.92
   2  -9   1    2.80    0.89
   2   9   2    4.22    1.10
   2  -9   2    5.14    1.04
   2   9   3   29.32    2.14
   2  -9   3   29.55    2.11
   2   9   4    3.69    1.09
   2  -9   4    3.60    1.03
   2   9   5   37.77    2.62
   2  -9   5   41.25    2.67
   2   9   6   20.10    2.65
   2   9   6   19.46    2.04
   2  -9   6   20.19    2.05
   2   9   7   12.40    2.16
   2  -9   7   13.30    1.82
   2   9   8   20.04    2.75
   2  -9   8   18.70    2.14
   2   9   9   -0.54    1.36
   2  -9   9    1.92    1.20
  -2  10  10   11.26    2.46
  -2  10   9   18.01    2.78
   2  10  -9   16.46    2.00
   2  10  -8   11.71    1.70
  -2  10   8   11.44    2.19
  -2  10   7   27.58    3.21
   2  10  -7   37.50    2.56
   2  10  -6   13.06    1.69
  -2  10   6    9.52    2.00
  -2  10   6   14.93    1.68
  -2  10   5   25.25    2.16
   2  10  -5   25.91    2.28
  -2  10   4    4.03    1.06
   2  10  -4    3.73    1.08
   2  10  -3   -0.40    0.72
  -2  10   3    0.74    0.79
   2  10  -2   71.37    3.61
  -2  10   2   65.40    3.48
   2  10  -1    2.39    0.98
  -2  10   1    4.32    1.01
  -2  10   0   51.28    2.92
   2  10   0   50.84    2.97
   2  10   1   41.13    2.62
   2 -10   1   38.39    2.49
   2  10   2    6.69    1.29
   2 -10   2    5.63    1.14
   2  10   3    9.01    1.48
   2 -10   3    8.73    1.39
   2  10   4    0.79    0.90
   2 -10   4   -0.05    0.82
   2  10   5    0.09    0.96
   2 -10   5    0.51    0.96
   2  10   6   -0.61    1.11
   2  10   6   -1.11    0.97
   2 -10   6    2.42    1.06
   2  10   7    4.32    1.58
   2 -10   7    5.86    1.48
   2  10   8   10.99    2.27
   2 -10   8    7.74    1.68
   2  11  -8    6.12    1.41
  -2  11   8    9.05    2.17
  -2  11   7    6.43    1.83
   2  11  -7    7.17    1.47
   2  11  -6   17.79    2.09
   2  11  -5    6.73    1.43
  -2  11   5   11.68    1.59
   2  11  -4   33.48    2.79
  -2  11   4   33.48    2.69
   2  11  -3   44.92    2.91
  -2  11   3   47.43    2.96
   2  11  -2   41.71    2.76
  -2  11   2   43.75    2.79
  -2  11   1   21.87    2.14
   2  11  -1   22.45    2.17
  -2  11   0   11.60    1.61
   2  11   0   11.10    1.61
  -2  11  -1    1.79    1.03
   2  11   1    2.59    1.07
   2  11   2    2.68    1.12
   2  11   3    5.18    1.30
   2 -11   3    5.53    1.30
   2  11   4   23.21    2.32
   2 -11   4   23.59    2.31
   2  11   5   19.79    2.26
   2 -11   5   20.48    2.23
   2  11   6   17.02    2.18
   2  11   6   16.57    2.62
   2 -11   6   15.53    2.03
   2  11   7   12.77    2.49
   2 -11   7   16.46    2.10
   2  12  -7   27.33    2.71
  -2  12   7   25.86    3.29
   2  12  -6    9.99    1.75
   2  12  -5    4.16    1.34
  -2  12   5    5.34    1.42
  -2  12   4   10.01    1.62
   2  12  -4   12.57    1.87
  -2  12   3    5.09    1.34
   2  12  -3    4.28    1.31
  -2  12   2    2.96    1.21
   2  12  -2    1.41    1.06
  -2  12   1    4.13    1.24
   2  12  -1    6.59    1.47
   2  12   0   10.35    1.70
  -2  12   0   14.37    1.88
  -2  12  -1    8.89    1.58
   2  12   1    9.58    1.65
  -2  12  -2    4.17    1.29
   2  12   2    5.50    1.45
   2  12   3   21.70    2.36
  -2  12  -3   26.73    2.53
   2  12   4   14.89    2.04
   2  12   5    8.20    1.67
   2  12   6    2.17    1.55
   2  12   6    0.14    1.27
   2 -12   6   -0.78    1.03
  -2  13   5   -0.97    1.10
   2  13  -5    0.58    1.22
   2  13  -4   18.39    2.32
  -2  13   4   14.78    2.07
   2  13  -3   20.98    2.35
  -2  13   3   16.92    2.16
  -2  13   2   23.99    2.50
   2  13  -2   24.79    2.63
   2  13  -1   18.47    2.26
  -2  13   1   17.83    2.16
  -2  13   0    3.39    1.28
   2  13   0    3.47    1.37
  -2  13  -1    4.45    1.38
   2  13   1    4.55    1.47
  -2  13  -2    1.13    1.10
   2  13   2    0.47    1.26
   2  13   3   11.37    1.94
  -2  13  -3    8.84    1.74
   2  13   4   40.40    3.47
  -2  13  -4   44.21    3.57
  -2  14   2   -0.34    1.11
   2  14  -2   -0.04    1.24
  -2  14   1   11.58    1.95
   2  14  -1    7.42    1.77
   2  14   0    4.30    1.57
  -2  14   0    2.28    1.39
  -2  14  -1   28.07    2.77
   2  14   1   22.44    2.67
  -3   0  14   63.85    4.69
  -3   0  13   -0.35    1.21
  -3   0  12   11.69    2.09
  -3   0  11    0.16    1.07
  -3   0  10    3.07    1.17
  -3   0   9   -0.13    0.79
  -3   0   8  135.67    6.09
  -3   0   7    0.59    0.64
  -3   0   6  244.44    9.57
  -3   0   5   -0.01    0.46
   3   0  -4  196.70    6.67
  -3   0   4  198.89    7.58
   3   0  -3    0.04    0.24
  -3   0   3   -0.42    0.27
  -3   0   2   52.89    2.14
   3   0  -2   51.78    2.05
   3   0  -1   -0.60    0.34
   3   0   0    8.03    0.44
   3   0   0    7.95    0.72
   3   0   1    0.02    0.24
   3   0   1    0.45    0.38
   3   0   2  378.15   13.77
   3   0   3   -0.16    0.38
   3   0   3   -0.04    0.33
   3   0   4  157.92    6.00
   3   0   4  162.19    6.46
   3   0   5    0.19    0.51
   3   0   5    0.93    0.60
   3   0   6   13.37    1.54
   3   0   6   12.87    1.25
   3   0   7    0.15    0.57
   3   0   7    0.34    0.71
   3   0   8   53.25    2.73
   3   0   8   51.89    3.24
   3   0   9   -0.47    0.92
   3   0  10   14.83    2.21
   3   0  11    0.51    1.23
   3   0  12    6.38    1.89
  -3   1  13    0.28    1.17
  -3  -1  13    1.54    1.33
  -3   1  12    9.97    1.94
  -3  -1  12    7.22    1.70
  -3   1  11  108.09    5.73
  -3  -1  11  112.76    5.82
  -3   1  10   -1.41    0.73
  -3  -1  10    0.15    0.87
  -3   1   9  127.44    6.13
  -3  -1   9  135.87    6.21
  -3   1   8   11.23    1.54
  -3  -1   8   13.04    1.65
   3   1  -7   27.85    1.14
  -3   1   7   24.86    1.91
  -3  -1   7   24.09    1.92
  -3   1   6   10.45    1.27
   3   1  -6    9.41    0.58
  -3  -1   6    6.79    1.04
  -3   1   5    0.56    0.53
   3   1  -5    0.99    0.28
  -3  -1   5    1.96    0.62
  -3   1   4   55.47    2.59
   3   1  -4   56.22    2.11
  -3  -1   4   56.44    2.59
  -3   1   3   24.93    1.34
   3   1  -3   23.01    1.09
   3  -1  -3   24.97    1.00
  -3  -1   3   23.82    1.33
   3   1  -2   15.23    0.89
  -3   1   2   17.35    0.92
  -3  -1   2   15.24    0.94
   3  -1  -2   16.83    0.86
  -3   1   1  557.72   20.09
   3   1  -1  559.63   19.07
   3  -1  -1  578.11   19.04
   3   1   0  103.42    3.81
   3  -1   0  100.54    3.78
   3   1   1   89.60    3.53
   3  -1   1   93.96    3.53
   3  -1   1   90.88    3.47
   3   1   2    8.07    0.80
   3   1   2    9.00    0.88
   3  -1   2    7.39    0.78
   3  -1   2    7.59    0.73
   3   1   3   81.72    3.30
   3   1   3   71.37    3.40
   3  -1   3   82.67    3.28
   3  -1   3   82.01    3.40
   3   1   4   -0.17    0.49
   3   1   4    0.65    0.50
   3  -1   4   -0.08    0.35
   3  -1   4    1.00    0.49
   3   1   5  123.39    5.41
   3   1   5  123.46    4.97
   3  -1   5  124.82    4.91
   3  -1   5  127.39    5.37
   3   1   6    5.10    0.92
   3   1   6    6.65    1.17
   3  -1   6    6.51    1.17
   3  -1   6    6.12    0.87
   3   1   7  151.77    5.99
   3   1   7  146.91    6.71
   3  -1   7  154.61    5.97
   3  -1   7  153.53    6.70
   3   1   8    0.28    0.64
   3   1   8    0.07    0.87
   3  -1   8   -0.30    0.90
   3  -1   8    0.65    0.68
   3   1   9   37.20    2.86
   3  -1   9   32.51    3.05
   3   1  10    1.54    1.18
   3  -1  10    4.37    1.50
   3   1  11    5.08    1.55
   3  -1  11    4.64    1.51
   3   1  12   -1.27    1.26
   3  -1  12   -0.53    1.31
  -3   2  13    3.32    1.46
  -3  -2  13    1.34    1.25
  -3   2  12   11.02    2.02
  -3  -2  12   10.48    1.97
  -3   2  11   -0.73    0.99
  -3  -2  11   -0.43    0.92
  -3   2  10   21.11    2.40
  -3  -2  10   28.42    2.72
  -3   2   9    2.79    1.09
  -3  -2   9    3.51    1.11
  -3   2   8  144.85    6.57
  -3  -2   8  149.16    6.56
  -3   2   7    0.86    0.72
   3   2  -7    1.63    0.41
  -3  -2   7    0.97    0.71
   3   2  -6  243.33    8.34
  -3   2   6  241.04    9.53
  -3  -2   6  237.21    9.49
   3   2  -5   34.63    1.51
  -3   2   5   34.03    2.00
  -3  -2   5   33.68    1.99
  -3   2   4   87.88    3.68
   3   2  -4   85.04    3.16
   3  -2  -4   82.52    2.96
  -3  -2   4   84.22    3.69
  -3   2   3    5.86    0.71
   3   2  -3    5.30    0.56
   3  -2  -3    4.65    0.43
  -3  -2   3    5.85    0.71
   3   2  -2   90.01    3.43
  -3   2   2   92.39    3.63
   3  -2  -2   92.27    3.34
   3   2  -1    2.63    0.49
   3  -2  -1    2.51    0.42
   3   2   0  270.99    9.37
   3  -2   0  264.71    9.30
   3   2   1   39.55    1.88
   3  -2   1   39.36    1.81
   3   2   2  284.65    9.89
   3   2   2  275.62   10.49
   3  -2   2  283.48    9.86
   3  -2   2  276.93   10.33
   3   2   3   43.36    2.05
   3   2   3   40.55    2.17
   3  -2   3   40.87    2.01
   3  -2   3   40.16    2.06
   3   2   4  126.61    5.37
   3   2   4  129.20    4.97
   3  -2   4  123.31    4.88
   3   2   5    1.10    0.72
   3   2   5    1.70    0.66
   3  -2   5    2.53    0.64
   3  -2   5    1.84    0.73
   3   2   6    0.69    0.76
   3   2   6    1.33    0.69
   3  -2   6    1.57    0.66
   3  -2   6    2.21    0.85
   3   2   7    6.77    1.36
   3   2   7    7.06    1.10
   3  -2   7    5.54    0.94
   3  -2   7    6.26    1.30
   3   2   8    0.09    0.69
   3   2   8    0.16    0.93
   3  -2   8    0.81    0.88
   3  -2   8    0.11    0.66
   3   2   9    3.86    1.26
   3  -2   9    2.58    1.17
   3   2  10   16.48    2.33
   3  -2  10   17.14    2.30
   3   2  11    2.96    1.40
   3  -2  11    2.05    1.45
   3   2  12   14.39    2.49
   3  -2  12   14.13    2.45
  -3   3  13    3.23    1.55
  -3  -3  13    0.60    1.22
  -3   3  12    1.99    1.38
  -3  -3  12    0.89    1.21
  -3   3  11   19.44    2.50
  -3  -3  11   22.70    2.62
  -3   3  10    4.59    1.39
  -3  -3  10    1.67    1.07
  -3   3   9   47.99    3.19
  -3  -3   9   48.50    3.15
   3   3  -8   12.57    1.03
  -3   3   8   14.83    1.87
  -3  -3   8   12.10    1.67
  -3   3   7    1.38    0.79
   3   3  -7    0.74    0.43
  -3  -3   7    1.76    0.79
  -3   3   6    1.01    0.68
  -3   3   6    1.26    0.30
   3   3  -6    1.35    0.44
  -3  -3   6    1.38    0.69
  -3   3   5    0.49    0.26
  -3   3   5    0.45    0.51
   3   3  -5    0.86    0.39
  -3  -3   5    0.33    0.54
  -3   3   4   23.93    1.56
   3   3  -4   23.46    1.24
  -3  -3   4   20.74    1.48
   3  -3  -4   22.28    1.05
  -3   3   3  145.11    5.68
   3   3  -3  137.60    5.19
   3  -3  -3  145.21    5.06
   3  -3  -2  132.91    4.79
   3   3  -1  438.71   14.79
   3  -3  -1  423.49   14.70
   3   3   0   20.11    1.21
   3  -3   0   19.26    1.13
   3   3   1   56.25    2.51
   3  -3   1   57.99    2.45
   3   3   2   13.40    1.16
   3  -3   2   11.37    1.02
   3   3   3   27.53    1.78
   3   3   3   26.63    1.62
   3  -3   3   26.08    1.55
   3  -3   3   24.43    1.57
   3   3   4   41.68    2.12
   3   3   4   40.22    2.34
   3  -3   4   41.53    2.02
   3  -3   4   31.25    2.02
   3   3   5   23.55    1.68
   3   3   5   28.07    1.97
   3  -3   5   23.85    1.62
   3  -3   5   26.62    1.82
   3   3   6    1.62    0.85
   3   3   6    1.42    0.75
   3  -3   6    0.65    0.63
   3  -3   6    0.42    0.74
   3   3   7   85.85    4.46
   3   3   7   83.50    3.84
   3  -3   7   87.15    4.33
   3  -3   7   83.67    3.78
   3   3   8    0.46    0.92
   3   3   8    0.39    0.75
   3  -3   8    0.03    0.67
   3  -3   8    1.14    0.97
   3   3   9   31.48    3.01
   3  -3   9   33.27    3.02
   3  -3   9   34.18    2.21
   3   3  10    5.49    1.58
   3  -3  10    3.28    1.36
   3   3  11    0.52    1.12
   3  -3  11   -0.51    1.10
   3   3  12    0.34    1.34
   3  -3  12    1.77    1.54
  -3   4  13    1.03    1.40
  -3  -4  13    0.11    1.22
  -3   4  12   27.38    3.16
  -3  -4  12   19.89    2.75
  -3   4  11    6.31    1.66
  -3  -4  11    3.11    1.38
  -3   4  10   -1.05    0.87
  -3  -4  10    1.73    1.08
  -3   4   9   10.62    1.76
  -3  -4   9   10.32    1.71
  -3   4   8   56.16    3.39
   3   4  -8   52.64    2.49
  -3  -4   8   56.15    3.39
  -3   4   7    4.40    1.06
   3   4  -7    3.93    0.69
  -3  -4   7    1.86    0.92
   3   4  -6  254.06    8.63
  -3   4   6  233.77    9.69
  -3   4   6  227.88    8.33
  -3  -4   6  252.85    9.73
  -3   4   5    0.41    0.32
   3   4  -5    1.31    0.48
  -3   4   5    0.89    0.64
   3   4  -4   57.31    2.73
  -3   4   4   73.89    3.30
   3  -4  -4   73.00    2.66
   3   4  -3    1.55    0.47
   3  -4  -3    1.06    0.39
   3   4  -2   90.78    3.54
   3  -4  -2   86.80    3.41
   3   4  -1   68.69    2.91
   3  -4  -1   69.61    2.82
   3   4   0  326.12   11.47
   3  -4   0  327.83   11.41
   3   4   1    3.19    0.64
   3  -4   1    1.68    0.51
   3   4   2  321.60   11.49
   3  -4   2  326.33   11.45
   3   4   3    6.75    0.91
   3  -4   3    6.49    0.87
   3   4   4  103.02    4.23
   3   4   4  102.40    4.70
   3  -4   4  101.13    4.19
   3  -4   4  100.38    4.52
   3   4   5    3.10    0.82
   3   4   5    1.69    0.85
   3  -4   5    1.83    0.77
   3  -4   5    1.60    0.66
   3   4   6   13.34    1.45
   3   4   6   12.56    1.66
   3  -4   6   14.87    1.72
   3  -4   6   15.17    1.43
   3   4   7   16.25    1.67
   3   4   7   13.82    1.89
   3  -4   7   16.47    1.58
   3  -4   7   19.93    2.10
   3   4   8    3.95    1.31
   3  -4   8    5.16    1.07
   3  -4   8    5.22    1.29
   3   4   9    0.81    1.10
   3  -4   9    0.04    1.02
   3  -4   9    0.40    0.83
   3   4  10   44.23    3.90
   3  -4  10   46.42    3.43
   3   4  11    7.33    1.83
   3  -4  11    6.84    1.80
  -3   5  13    5.02    1.78
  -3  -5  13    1.73    1.39
  -3   5  12    2.32    1.52
  -3  -5  12    2.14    1.31
  -3   5  11    5.90    1.71
  -3  -5  11    5.42    1.56
  -3   5  10   22.67    2.64
  -3  -5  10   18.88    2.40
  -3   5   9   56.16    3.70
  -3  -5   9   59.46    3.67
  -3   5   8   27.23    2.61
   3   5  -8   28.11    1.72
  -3  -5   8   22.93    2.38
   3   5  -7   30.49    1.75
  -3   5   7   24.47    2.39
  -3   5   6    0.61    0.75
  -3   5   6    0.81    0.44
   3   5  -6    1.02    0.57
  -3   5   5   13.07    0.98
   3   5  -5    9.98    1.02
  -3   5   5    9.54    1.31
   3   5  -4   97.27    3.94
   3   5  -3  244.00    8.70
   3  -5  -3  237.57    8.51
   3   5  -2  209.87    7.55
   3  -5  -2  202.30    7.41
   3   5  -1  162.20    6.03
   3  -5  -1  157.43    5.93
   3   5   0    2.15    0.63
   3  -5   0    2.77    0.61
   3   5   1    0.28    0.48
   3  -5   1    0.73    0.48
   3   5   2   -0.20    0.47
   3  -5   2    0.14    0.45
   3   5   3   30.08    1.85
   3  -5   3   29.61    1.78
   3   5   4   32.60    1.98
   3   5   4   35.75    2.40
   3  -5   4   30.41    1.90
   3   5   5  130.16    5.31
   3   5   5  130.06    5.97
   3  -5   5  128.58    5.29
   3   5   6   34.30    2.23
   3   5   6   36.32    2.62
   3  -5   6   34.35    2.51
   3  -5   6   38.53    2.28
   3   5   7   88.20    3.99
   3   5   7   83.11    4.59
   3  -5   7   83.80    3.91
   3  -5   7   83.65    4.46
   3   5   8   24.79    2.65
   3  -5   8   18.99    2.24
   3  -5   8   17.22    1.78
   3   5   9    5.68    1.59
   3  -5   9    7.25    1.64
   3  -5   9    7.05    1.30
   3   5  10    2.82    1.47
   3  -5  10    2.47    1.33
   3   5  11    7.98    2.03
   3  -5  11    6.40    1.89
  -3   6  12   15.16    2.60
  -3   6  11   -0.63    1.25
  -3   6  10    2.43    1.32
  -3   6   9    5.01    1.42
  -3   6   8   49.14    3.32
   3   6  -8   42.74    2.41
  -3   6   7   16.33    2.06
   3   6  -7   21.11    1.66
   3   6  -6   56.89    2.96
  -3   6   6   78.07    3.88
  -3   6   6   70.01    2.89
   3   6  -5   14.36    1.36
  -3   6   5   14.71    1.19
  -3   6   5   13.92    1.70
   3   6  -4   49.72    2.47
  -3   6   4   49.82    2.29
   3   6  -3    1.60    0.65
   3  -6  -3    1.21    0.48
   3   6  -2   11.11    1.14
   3  -6  -2   10.47    1.06
   3   6  -1   10.04    1.11
   3  -6  -1    8.13    0.95
   3   6   0  106.67    4.38
   3  -6   0  106.46    4.33
   3   6   1   11.90    1.24
   3  -6   1   12.54    1.23
   3   6   2  107.07    4.36
   3  -6   2   98.78    4.25
   3   6   3   47.90    2.55
   3  -6   3   49.39    2.53
   3   6   4    1.38    0.74
   3  -6   4    1.07    0.67
   3   6   5   11.70    1.72
   3   6   5   15.39    1.55
   3  -6   5   12.92    1.49
   3   6   6    8.44    1.53
   3   6   6    6.73    1.21
   3  -6   6    8.64    1.24
   3   6   7   17.25    1.77
   3   6   7   15.26    2.11
   3  -6   7   13.09    1.55
   3   6   8    3.01    1.24
   3  -6   8    0.66    0.92
   3   6   9   10.53    2.00
   3  -6   9    8.80    1.46
   3   6  10   26.18    3.10
   3   6  11   16.18    2.68
  -3   7  12    6.67    2.03
  -3   7  11   35.29    3.70
  -3   7  10   24.33    3.01
  -3   7   9   26.28    2.93
   3   7  -8    3.51    0.95
  -3   7   8    6.02    1.52
   3   7  -7    7.51    1.03
  -3   7   7   12.47    1.88
   3   7  -6    3.87    0.90
  -3   7   6    3.15    1.18
  -3   7   6    5.92    0.88
   3   7  -5    0.44    0.62
  -3   7   5    1.05    0.57
  -3   7   4   15.07    1.30
   3   7  -4   16.92    1.53
   3   7  -3   25.85    1.73
   3  -7  -3   24.01    1.54
   3   7  -2   54.58    2.75
   3  -7  -2   55.35    2.65
   3   7  -1  134.35    5.33
   3  -7  -1  128.88    5.22
   3   7   0   66.21    3.13
   3  -7   0   64.62    3.04
   3   7   1    2.83    0.79
   3  -7   1    2.40    0.74
   3   7   2   10.34    1.29
   3  -7   2    9.46    1.21
   3   7   3    8.73    1.24
   3  -7   3   10.85    1.30
   3   7   4   27.05    2.20
   3  -7   4   26.96    1.92
   3   7   5   62.58    3.39
   3   7   5   69.74    4.07
   3  -7   5   69.84    3.44
   3   7   6   17.04    2.16
   3   7   6   15.68    1.72
   3  -7   6   15.93    1.71
   3   7   7   16.26    2.30
   3   7   7   17.38    1.85
   3  -7   7   15.60    1.77
   3   7   8    0.57    1.12
   3  -7   8   -0.78    0.86
   3   7   9   13.86    2.36
   3  -7   9   11.50    1.72
   3   7  10   10.66    2.21
  -3   8  11   -0.48    1.29
  -3   8  10    0.86    1.31
  -3   8   9    9.10    1.96
   3   8  -9    9.21    1.39
  -3   8   7   16.24    2.27
   3   8  -7   22.82    1.98
   3   8  -6   10.50    1.36
  -3   8   6   10.20    1.22
  -3   8   6    9.52    1.66
   3   8  -5   -0.18    0.64
  -3   8   5   -0.69    0.60
  -3   8   4   47.30    2.50
   3   8  -4   47.90    2.70
  -3   8   3    5.69    0.93
   3   8  -3    5.96    1.07
   3   8  -2    1.39    0.72
   3  -8  -2    1.33    0.68
   3   8  -1    1.72    0.71
   3  -8  -1   -0.52    0.57
   3   8   0    7.38    1.14
   3  -8   0    6.80    1.11
   3   8   1    5.84    1.09
   3  -8   1    4.71    0.95
   3   8   2   88.12    4.09
   3  -8   2   87.09    4.01
   3   8   3   36.48    2.38
   3  -8   3   34.69    2.27
   3   8   4    6.86    1.25
   3  -8   4    4.72    1.07
   3   8   5    3.10    1.05
   3  -8   5    1.80    0.95
   3   8   6    6.30    1.30
   3   8   6    6.70    1.64
   3  -8   6    7.07    1.36
   3   8   7   -0.30    1.01
   3   8   7    2.62    1.09
   3  -8   7    0.67    0.96
   3   8   8    8.01    1.94
   3  -8   8    9.18    1.61
   3   8   9    5.13    1.76
   3  -8   9    5.55    1.35
   3   8  10   20.64    3.02
  -3   9  10   12.71    2.48
  -3   9   9   25.49    3.08
  -3   9   8    1.32    1.35
   3   9  -8    2.35    1.04
  -3   9   7   17.77    2.40
   3   9  -7   20.50    2.03
  -3   9   6    1.36    1.16
   3   9  -6    0.43    0.85
  -3   9   6   -0.13    0.68
  -3   9   5   15.92    1.60
   3   9  -5   16.91    1.81
   3   9  -4   17.68    1.83
  -3   9   4   17.82    1.65
  -3   9   3   28.09    1.98
   3   9  -3   29.20    2.13
   3   9  -2   20.17    1.92
   3   9  -1   30.84    2.11
   3  -9  -1   25.11    1.88
   3   9   0   40.62    2.57
   3  -9   0   43.94    2.49
   3   9   1   19.32    1.90
   3  -9   1   15.98    1.68
   3   9   2    0.36    0.79
   3  -9   2    2.35    0.88
   3   9   3    7.75    1.32
   3  -9   3    9.55    1.42
   3   9   4   15.66    1.83
   3  -9   4   20.02    1.96
   3   9   5   60.79    3.45
   3  -9   5   57.35    3.32
   3   9   6   10.31    1.64
   3   9   6   10.93    1.98
   3  -9   6   10.02    1.59
   3   9   7   22.16    2.86
   3  -9   7   21.35    2.27
   3   9   8    1.79    1.39
   3  -9   8    3.36    1.27
   3   9   9   -0.55    1.25
   3  -9   9    1.06    1.23
  -3  10  10    0.17    1.29
   3  10  -9    2.20    1.19
  -3  10   9    1.40    1.48
   3  10  -8   46.40    3.02
  -3  10   8   40.88    4.05
   3  10  -7   28.51    2.54
  -3  10   7   26.64    3.10
   3  10  -6   45.51    2.90
  -3  10   6   37.10    3.52
  -3  10   5   13.64    1.60
   3  10  -5   13.26    1.74
  -3  10   4   35.01    2.35
   3  10  -4   31.87    2.34
   3  10  -3    0.94    0.87
  -3  10   3    1.16    0.81
  -3  10   2   36.89    2.46
   3  10  -2   34.86    2.41
   3  10  -1   28.46    2.40
   3  10   0   48.01    2.91
   3 -10   0   49.02    2.86
   3  10   1    4.86    1.20
   3 -10   1    3.59    1.01
   3  10   2   61.37    3.48
   3 -10   2   67.96    3.50
   3  10   3   27.64    2.40
   3 -10   3   25.96    2.29
   3  10   4   65.88    3.61
   3 -10   4   60.91    3.50
   3  10   5   19.72    2.19
   3 -10   5   16.41    2.02
   3  10   6    1.22    1.16
   3  10   6    2.53    1.42
   3 -10   6    2.60    1.20
   3  10   7    0.93    1.27
   3 -10   7    0.80    1.08
   3  10   8    2.10    1.53
   3 -10   8    1.37    1.26
  -3  11   9   20.40    3.09
   3  11  -9   17.06    2.20
  -3  11   8   12.85    2.52
   3  11  -8   15.60    2.09
  -3  11   7    2.07    1.40
   3  11  -7    3.34    1.19
   3  11  -6    0.61    0.95
  -3  11   6    1.51    1.30
   3  11  -5    9.28    1.65
  -3  11   5    9.20    1.49
  -3  11   4   45.58    2.77
   3  11  -4   37.08    2.72
   3  11  -3   27.76    2.46
  -3  11   3   30.66    2.46
   3  11  -2  109.18    5.28
  -3  11   2  117.21    5.20
   3  11  -1   28.49    2.56
  -3  11   1   33.25    2.39
   3  11   0  103.38    4.97
   3  11   1   35.28    2.86
   3 -11   1   34.03    2.44
   3  11   2   -0.48    0.94
   3 -11   2    0.14    0.83
   3  11   3   12.38    1.82
   3 -11   3   12.83    1.79
   3  11   4    9.36    1.65
   3 -11   4   11.51    1.75
   3  11   5    0.99    1.21
   3 -11   5    0.85    1.15
   3  11   6   14.34    2.12
   3  11   6   18.04    2.83
   3 -11   6   21.94    2.35
   3  11   7    1.59    1.41
   3 -11   7    0.50    1.17
  -3  12   7   12.57    2.45
   3  12  -7   20.37    2.39
   3  12  -6   -0.63    0.98
  -3  12   5   59.74    3.50
   3  12  -5   53.84    3.50
   3  12  -4    4.52    1.32
  -3  12   4    5.68    1.41
  -3  12   3    8.77    1.52
   3  12  -3    8.22    1.53
  -3  12   2    7.43    1.44
   3  12  -2    6.32    1.46
  -3  12   1    3.27    1.18
   3  12  -1    6.72    1.54
   3  12   0   10.30    1.75
  -3  12   0   11.07    1.70
   3  12   1   27.10    2.60
   3  12   2   15.10    2.09
   3 -12   2   14.03    1.87
   3  12   3    8.08    1.64
   3 -12   3    6.84    1.46
   3  12   4   15.53    2.14
   3 -12   4   18.51    2.26
   3  12   5    5.72    1.64
   3 -12   5    5.12    1.52
   3  12   6    0.58    1.26
   3  12   6    0.75    1.43
   3 -12   6    2.66    1.33
  -3  13   5    8.68    1.71
   3  13  -5    7.21    1.67
  -3  13   4    3.56    1.36
   3  13  -4    5.76    1.57
   3  13  -3    8.56    1.72
  -3  13   3   11.94    1.88
   3  13  -2   53.45    3.55
  -3  13   2   51.36    3.44
   3  13  -1    0.84    1.16
  -3  13   1    0.47    1.10
  -3  13   0   17.90    2.17
   3  13   0   15.94    2.21
   3  13   1   -0.17    1.16
  -3  13  -1   -1.35    0.84
  -3  13  -2    7.40    1.69
   3  13   2    4.45    1.52
  -3  13  -3    9.48    1.73
   3  13   3    7.92    1.71
   3  13   4    3.56    1.58
  -3  14   2    3.27    1.40
   3  14  -2    2.89    1.47
  -3  14   1    0.40    1.24
   3  14  -1    0.39    1.31
  -3  14   0    4.22    1.44
   3  14   0    3.94    1.63
  -4   0  14    1.13    1.48
  -4   0  13   -1.11    1.00
  -4   0  12    1.31    1.17
  -4   0  11   -0.14    0.93
  -4   0  10   41.35    3.07
  -4   0   9   -0.05    0.78
  -4   0   8    3.68    0.97
  -4   0   7   -0.02    0.61
  -4   0   6  200.84    8.00
   4   0  -5   -0.32    0.21
  -4   0   5   -0.07    0.43
  -4   0   4  213.24    8.30
   4   0  -4  225.06    7.54
   4   0  -3   -0.22    0.30
  -4   0   3   -0.37    0.29
   4   0  -2   97.49    4.16
  -4   0   2  129.57    4.31
   4   0  -1   -0.02    0.34
   4   0   0   10.54    0.56
   4   0   0    9.11    0.90
   4   0   1    0.31    0.27
   4   0   1    0.28    0.41
   4   0   2  178.59    6.65
   4   0   2  170.61    6.52
   4   0   3   -0.34    0.39
   4   0   3   -0.35    0.43
   4   0   4  179.02    7.19
   4   0   4  181.89    6.84
   4   0   5   -0.34    0.49
   4   0   5    0.13    0.58
   4   0   6   57.75    2.94
   4   0   6   61.63    3.30
   4   0   7    0.57    0.78
   4   0   7    0.00    0.65
   4   0   8    9.05    1.53
   4   0   8   11.33    1.44
   4   0   9    1.04    1.02
   4   0  10   16.85    2.40
   4   0  11    0.93    1.31
  -4   1  14   -0.24    1.29
  -4  -1  14    1.93    1.52
  -4   1  13   -1.22    1.18
  -4  -1  13   -0.12    1.22
  -4   1  12    1.89    1.19
  -4  -1  12   -0.42    1.07
  -4   1  11    6.75    1.54
  -4  -1  11    8.40    1.67
  -4   1  10   -0.20    0.87
  -4  -1  10    2.13    1.06
  -4   1   9  270.94   11.24
  -4  -1   9  280.46   11.28
  -4   1   8   43.81    2.77
  -4  -1   8   41.17    2.75
   4   1  -7   86.67    3.05
  -4   1   7   86.12    4.13
  -4  -1   7   82.78    4.08
   4   1  -6    4.22    0.45
  -4   1   6    3.68    0.82
  -4  -1   6    4.67    0.91
   4   1  -5    2.15    0.39
  -4   1   5    1.52    0.61
  -4  -1   5    2.95    0.67
  -4   1   4    7.19    0.85
   4   1  -4    8.12    0.67
  -4  -1   4    9.13    0.94
   4  -1  -4    8.57    0.55
   4   1  -3  350.67   12.19
  -4   1   3  361.17   13.00
   4  -1  -3  364.52   12.12
  -4  -1   3  351.49   13.04
  -4   1   2   29.00    1.29
   4  -1  -2   28.05    1.35
   4   1  -1  182.53    6.51
   4  -1  -1  180.24    6.49
   4   1   0  201.93    7.20
   4  -1   0  198.45    7.18
   4   1   1  130.19    4.89
   4   1   1  127.40    4.90
   4  -1   1  128.12    4.84
   4  -1   1  125.81    4.75
   4   1   2   14.43    1.09
   4   1   2   18.52    1.27
   4  -1   2   14.78    1.00
   4  -1   2   13.66    1.17
   4   1   3   11.58    1.15
   4   1   3   11.51    1.15
   4  -1   3   11.95    1.13
   4  -1   3   10.83    1.04
   4   1   4    6.66    0.97
   4  -1   4    6.73    0.94
   4  -1   4    6.20    0.94
   4   1   5   57.64    3.08
   4   1   5   60.62    2.89
   4  -1   5   56.17    2.79
   4   1   6   -0.16    0.65
   4   1   6    0.54    0.73
   4  -1   6    1.85    0.84
   4  -1   6    1.37    0.70
   4   1   7   46.66    2.59
   4   1   7   44.09    2.88
   4  -1   7   47.37    2.59
   4  -1   7   46.21    2.92
   4   1   8    0.00    0.91
   4   1   8    0.48    0.75
   4  -1   8    1.28    0.83
   4  -1   8    0.42    0.98
   4   1   9   49.68    3.45
   4  -1   9   53.81    3.57
   4   1  10    4.23    1.45
   4  -1  10    5.47    1.65
   4   1  11    3.45    1.46
   4  -1  11    1.53    1.38
  -4   2  13    1.87    1.40
  -4  -2  13    3.74    1.48
  -4   2  12    9.30    1.92
  -4  -2  12    6.70    1.70
  -4   2  11    2.71    1.28
  -4  -2  11    1.60    1.10
  -4   2  10    1.63    1.01
  -4  -2  10    0.88    0.95
  -4   2   9    1.34    0.94
  -4  -2   9    2.13    1.00
  -4   2   8    9.02    1.45
  -4  -2   8    8.99    1.44
  -4   2   7    1.12    0.78
   4   2  -7    0.67    0.38
  -4  -2   7    0.90    0.73
  -4   2   6  316.06   12.37
   4   2  -6  331.33   11.10
  -4  -2   6  321.06   12.39
  -4   2   5   34.55    1.97
   4   2  -5   31.32    1.48
  -4  -2   5   32.80    1.99
   4  -2  -5   32.14    1.25
  -4   2   4  266.51   10.14
   4   2  -4  263.15    9.33
  -4  -2   4  275.69   10.19
   4  -2  -4  272.93    9.17
  -4   2   3   88.66    3.60
   4   2  -3   86.23    3.39
   4  -2  -3   90.62    3.27
   4   2  -2    6.88    0.72
  -4   2   2    7.15    0.61
   4  -2  -2    3.86    0.52
   4   2  -1   -0.14    0.42
   4  -2  -1    0.25    0.35
   4   2   0   20.61    1.29
   4  -2   0   21.01    1.23
   4   2   1   -0.43    0.37
   4  -2   1    0.25    0.36
   4   2   2   38.44    1.99
   4   2   2   38.33    2.02
   4  -2   2   36.92    1.92
   4  -2   2   37.18    1.82
   4   2   3  307.37   10.73
   4  -2   3  297.37   10.65
   4  -2   3  291.31   11.12
   4   2   4  229.16    8.73
   4   2   4  220.36    8.20
   4  -2   4  215.74    8.53
   4  -2   4  213.95    8.11
   4   2   5   -0.05    0.65
   4   2   5    0.11    0.59
   4  -2   5    0.25    0.55
   4  -2   5    0.14    0.42
   4   2   6    9.69    1.33
   4   2   6   11.38    1.57
   4  -2   6   12.63    1.50
   4  -2   6   12.76    1.36
   4   2   7    0.50    0.81
   4   2   7    2.51    0.90
   4  -2   7    2.09    0.98
   4  -2   7    1.59    0.80
   4   2   8   28.90    2.07
   4   2   8   24.06    2.50
   4  -2   8   28.03    2.03
   4  -2   8   28.36    2.61
   4   2   9    0.18    0.95
   4  -2   9    0.19    0.98
   4  -2   9   -0.01    0.86
   4   2  10   17.23    2.35
   4  -2  10   15.45    2.26
   4   2  11    2.33    1.43
   4  -2  11   -0.17    1.27
  -4   3  13    1.35    1.35
  -4  -3  13   -0.19    1.16
  -4   3  12    5.31    1.67
  -4  -3  12    7.26    1.81
  -4   3  11   45.09    3.36
  -4  -3  11   37.44    3.43
  -4   3  10    4.64    1.38
  -4  -3  10    5.92    1.49
  -4   3   9   98.96    5.27
  -4  -3   9  116.69    5.45
  -4   3   8    2.68    0.95
  -4  -3   8    2.52    1.00
  -4   3   7   73.28    3.84
   4   3  -7   76.20    3.05
  -4  -3   7   79.78    3.97
   4   3  -6    1.22    0.46
  -4   3   6    1.37    0.27
  -4   3   6    1.71    0.69
  -4  -3   6    1.74    0.68
  -4   3   5   52.07    2.66
   4   3  -5   51.54    2.22
  -4  -3   5   50.66    2.66
   4  -3  -5   50.58    1.97
   4   3  -4   25.83    1.45
  -4   3   4   30.13    1.72
   4  -3  -4   27.44    1.27
   4   3  -3   92.36    3.59
  -4   3   3   91.43    3.83
   4  -3  -3   92.26    3.45
   4   3  -2    9.90    0.91
   4   3  -1  135.85    5.06
   4  -3  -1  131.26    4.94
   4   3   0    1.33    0.54
   4  -3   0    1.71    0.49
   4   3   1   12.23    1.13
   4  -3   1   15.14    1.20
   4   3   2   37.31    1.99
   4  -3   2   36.94    1.92
   4   3   3   48.99    2.58
   4   3   3   45.41    2.41
   4  -3   3   49.49    2.41
   4  -3   3   48.29    2.36
   4   3   4   28.27    1.77
   4   3   4   23.70    1.79
   4  -3   4   24.85    1.71
   4  -3   4   29.74    1.82
   4   3   5  123.42    5.52
   4   3   5  118.88    5.07
   4  -3   5  125.19    5.03
   4   3   6    9.44    1.50
   4   3   6   12.41    1.44
   4  -3   6   10.60    1.38
   4  -3   6   12.38    1.36
   4   3   7   71.30    3.44
   4   3   7   65.23    3.82
   4  -3   7   64.76    3.27
   4  -3   7   62.98    3.62
   4   3   8    1.85    1.13
   4   3   8   -0.40    0.78
   4  -3   8    0.38    0.90
   4  -3   8   -0.84    0.69
   4   3   9    9.71    1.81
   4  -3   9    7.84    1.36
   4  -3   9    5.43    1.45
   4   3  10    0.75    1.13
   4  -3  10    0.28    1.14
   4   3  11    0.35    1.13
   4  -3  11   -0.58    1.19
  -4   4  13    1.58    1.39
  -4  -4  13    2.00    1.42
  -4   4  12   13.62    2.30
  -4  -4  12   15.98    2.39
  -4   4  11    1.92    1.31
  -4  -4  11    3.99    1.47
  -4   4  10    8.65    1.70
  -4  -4  10    5.96    1.50
  -4   4   9   -0.50    0.88
  -4  -4   9   -0.33    0.80
   4   4  -8   47.71    2.32
  -4   4   8   50.21    3.18
  -4  -4   8   49.53    3.09
  -4   4   7    6.10    1.18
   4   4  -7    6.66    0.85
  -4  -4   7    8.41    1.36
  -4   4   6   47.61    1.95
  -4   4   6   45.37    2.70
   4   4  -6   51.22    2.31
  -4  -4   6   47.45    2.78
   4   4  -5   21.20    1.35
  -4   4   5   22.06    1.63
   4  -4  -5   20.76    1.12
  -4   4   4  178.51    7.02
   4   4  -4  165.66    6.40
   4  -4  -4  180.27    6.24
   4   4  -3    2.35    0.60
   4  -4  -3    1.62    0.43
   4   4  -2    9.72    0.99
   4  -4  -2   11.27    0.93
   4   4  -1    9.21    0.96
   4  -4  -1    8.12    0.88
   4   4   0    1.19    0.54
   4  -4   0    1.31    0.52
   4   4   1    0.13    0.49
   4  -4   1    1.09    0.49
   4   4   2  423.44   14.92
   4  -4   2  424.65   14.85
   4   4   3   92.13    4.03
   4  -4   3   97.09    4.01
   4   4   4  205.24    8.41
   4   4   4  200.66    7.76
   4  -4   4  207.80    8.23
   4  -4   4  209.34    7.78
   4   4   5    3.04    0.87
   4   4   5    3.43    1.00
   4  -4   5    0.35    0.40
   4  -4   5    2.47    0.77
   4   4   6   28.42    2.06
   4   4   6   26.51    2.40
   4  -4   6   24.21    2.22
   4  -4   6   28.93    1.97
   4   4   7   47.66    3.13
   4   4   7   46.84    2.70
   4  -4   7   41.40    2.52
   4  -4   7   41.74    2.89
   4   4   8    1.73    1.00
   4   4   8   -1.74    0.72
   4  -4   8    0.03    0.77
   4  -4   8    0.71    1.02
   4   4   9   10.95    1.88
   4  -4   9    9.83    1.82
   4  -4   9    9.55    1.46
   4   4  10    3.55    1.44
   4  -4  10    4.28    1.46
   4   4  11    1.02    1.39
   4  -4  11    0.48    1.37
  -4   5  13   -0.62    1.24
  -4  -5  13    0.94    1.30
  -4   5  12    0.02    1.18
  -4  -5  12    2.05    1.36
  -4   5  11   59.88    4.07
  -4  -5  11   57.05    3.94
  -4   5  10   17.67    2.30
  -4  -5  10   10.84    1.86
  -4   5   9   33.39    3.05
  -4  -5   9   35.68    3.15
  -4   5   8   -0.20    0.76
   4   5  -8    1.13    0.66
  -4  -5   8    1.15    0.89
  -4   5   7   41.36    2.76
   4   5  -7   42.13    2.23
   4   5  -6    5.31    0.85
  -4   5   6    4.82    1.06
  -4   5   6    4.94    0.65
  -4   5   5    4.75    1.00
   4   5  -5    1.83    0.50
  -4   5   4    0.05    0.57
   4   5  -4    0.23    0.46
   4  -5  -4   -0.27    0.36
   4   5  -3    3.82    0.73
   4  -5  -3    4.03    0.63
   4   5  -2   24.55    1.52
   4  -5  -2   20.56    1.35
   4   5  -1  335.16   11.72
   4  -5  -1  322.92   11.58
   4   5   0   20.74    1.46
   4  -5   0   20.26    1.38
   4   5   1  181.87    7.02
   4  -5   1  188.10    6.96
   4   5   2    4.30    0.88
   4  -5   2    4.26    0.81
   4   5   3    0.31    0.62
   4  -5   3    0.79    0.58
   4   5   4    6.04    1.21
   4   5   4    4.45    0.95
   4  -5   4    3.87    0.93
   4   5   5   70.75    3.85
   4   5   5   69.23    3.44
   4  -5   5   70.34    3.42
   4   5   6    5.12    1.16
   4   5   6    3.47    1.11
   4  -5   6    4.87    1.04
   4   5   7   83.66    4.57
   4   5   7   78.24    3.99
   4  -5   7   84.38    4.39
   4  -5   7   84.61    3.97
   4   5   8   21.62    2.55
   4  -5   8   25.15    2.59
   4  -5   8   29.21    2.38
   4   5   9   22.16    2.64
   4  -5   9   20.68    2.07
   4  -5   9   18.55    2.39
   4   5  10    1.75    1.41
   4  -5  10    5.44    1.59
   4   5  11   10.80    2.21
   4  -5  11   11.85    2.25
  -4   6  12    3.56    1.60
  -4   6  11    2.05    1.38
  -4   6  10    9.39    1.87
  -4   6   9   -0.59    0.95
  -4   6   8   60.98    3.81
   4   6  -8   62.84    3.04
   4   6  -7    2.76    0.81
  -4   6   7    3.79    1.20
  -4   6   6  155.72    6.90
  -4   6   6  155.98    5.78
   4   6  -5  101.64    4.22
  -4   6   5   96.49    3.91
  -4   6   5  100.95    4.79
   4   6  -4  104.56    4.46
   4  -6  -4  111.83    4.28
   4   6  -3   18.94    1.57
   4  -6  -3   20.92    1.34
   4   6  -2    4.95    0.87
   4  -6  -2    5.28    0.83
   4   6  -1   16.65    1.48
   4  -6  -1   15.94    1.38
   4   6   0    5.61    0.92
   4  -6   0    4.99    0.87
   4   6   1   67.69    3.16
   4  -6   1   63.90    3.04
   4   6   2   89.83    3.93
   4  -6   2   83.31    3.80
   4   6   3   19.36    1.76
   4  -6   3   19.52    1.69
   4   6   4  123.58    5.36
   4  -6   4  131.72    5.38
   4   6   5   19.34    1.88
   4   6   5   18.32    2.12
   4  -6   5   18.35    1.77
   4   6   6    0.06    0.82
   4   6   6    0.79    0.97
   4  -6   6    0.44    0.78
   4   6   7   11.66    1.90
   4   6   7   11.80    1.60
   4  -6   7   10.86    1.48
   4   6   8   -0.48    0.93
   4  -6   8    0.42    0.85
   4   6   9    1.61    1.42
   4  -6   9    2.44    1.11
   4   6  10   12.27    2.33
  -4   7  12   13.55    2.53
  -4   7  11   33.93    3.54
  -4   7  10   10.91    2.07
  -4   7   9   44.32    3.84
   4   7  -8   30.51    2.11
  -4   7   8   33.56    3.07
  -4   7   6    6.99    0.94
  -4   7   6    7.30    1.45
   4   7  -6    7.40    1.16
   4   7  -5    0.97    0.70
  -4   7   5    1.18    0.60
  -4   7   5   -0.39    0.74
   4   7  -4    3.60    0.86
   4  -7  -4    3.44    0.74
   4   7  -3   84.24    3.83
   4  -7  -3   87.12    3.67
   4   7  -2   85.23    3.75
   4  -7  -2   78.55    3.56
   4   7  -1   73.13    3.45
   4  -7  -1   73.41    3.34
   4   7   0    0.28    0.66
   4  -7   0    1.38    0.64
   4   7   1   67.30    3.28
   4  -7   1   61.81    3.09
   4   7   2   33.65    2.22
   4  -7   2   36.13    2.16
   4   7   3    7.03    1.23
   4  -7   3    3.93    0.97
   4   7   4    2.10    0.93
   4  -7   4    1.45    0.80
   4   7   5   31.89    2.99
   4   7   5   36.67    2.47
   4  -7   5   37.22    2.37
   4   7   6    0.35    0.97
   4   7   6    0.62    0.95
   4  -7   6    0.48    0.80
   4   7   7   65.79    4.26
   4   7   7   75.69    3.84
   4  -7   7   69.04    3.72
   4   7   8   34.94    3.40
   4  -7   8   30.11    2.60
   4   7   9    0.86    1.26
   4  -7   9    2.52    1.24
   4   7  10    3.98    1.63
  -4   8  11    2.48    1.68
  -4   8  10   -0.46    1.16
  -4   8   9    4.99    1.62
  -4   8   8   27.34    2.91
   4   8  -7   29.96    2.16
  -4   8   7   29.81    2.94
  -4   8   6  159.35    7.53
   4   8  -6  170.85    6.76
  -4   8   6  164.73    6.39
  -4   8   5  197.67    7.70
   4   8  -5  214.99    8.07
   4   8  -4   55.56    2.99
  -4   8   4   60.46    2.89
   4   8  -3   21.33    1.87
   4  -8  -3   20.62    1.69
   4   8  -2    1.95    0.84
   4  -8  -2    3.05    0.86
   4   8  -1    8.61    1.27
   4  -8  -1   11.43    1.34
   4   8   0   20.90    1.95
   4  -8   0   19.98    1.80
   4   8   1   39.75    2.42
   4  -8   1   35.50    2.27
   4   8   2   78.31    3.77
   4  -8   2   72.00    3.62
   4   8   3   28.43    2.36
   4  -8   3   26.98    2.23
   4   8   4   17.99    1.94
   4  -8   4   19.07    1.92
   4   8   5   45.13    2.87
   4   8   5   37.71    3.44
   4  -8   5   40.82    2.65
   4   8   6    2.87    1.17
   4   8   6    3.24    1.33
   4  -8   6    2.21    1.03
   4   8   7   -0.58    1.09
   4   8   7    2.04    1.13
   4  -8   7    0.54    0.93
   4   8   8    0.57    1.13
   4  -8   8   -0.85    1.01
   4   8   9    5.52    1.89
   4  -8   9    4.08    1.44
  -4   9  11   -0.17    1.41
  -4   9  10   22.08    2.97
  -4   9   9    3.28    1.57
   4   9  -8    0.38    0.91
  -4   9   8    1.51    1.29
   4   9  -7    2.79    1.08
  -4   9   7    2.37    1.23
  -4   9   6    4.57    1.40
   4   9  -6    7.12    1.28
  -4   9   5    2.64    0.86
   4   9  -5    3.05    0.97
  -4   9   4   56.36    2.90
   4   9  -3   29.52    2.14
   4  -9  -3   31.43    1.99
   4   9  -2   34.74    2.32
   4  -9  -2   34.52    2.18
   4   9  -1   22.44    2.07
   4  -9  -1   23.56    1.97
   4   9   0   59.07    3.21
   4  -9   0   56.97    3.08
   4   9   1   15.59    1.80
   4  -9   1   22.83    2.00
   4   9   2   10.42    1.52
   4  -9   2    6.09    1.20
   4   9   3    0.61    0.93
   4  -9   3    0.60    0.81
   4   9   4    0.19    0.93
   4  -9   4    0.39    0.90
   4   9   5   24.43    2.40
   4  -9   5   23.12    2.25
   4   9   6    7.09    1.45
   4   9   6    1.85    1.38
   4  -9   6    7.18    1.43
   4   9   7   14.73    2.02
   4   9   7   15.51    2.44
   4  -9   7   14.22    1.96
   4   9   8   15.50    2.52
   4  -9   8    7.84    1.64
  -4  10  10   15.30    2.69
  -4  10   9   -0.37    1.18
   4  10  -9   -1.11    0.93
   4  10  -8    2.05    1.11
  -4  10   8    0.66    1.27
   4  10  -7   12.27    1.77
  -4  10   7   13.11    2.15
   4  10  -6   47.17    3.00
  -4  10   6   46.88    3.48
   4  10  -5   13.74    1.74
  -4  10   5   17.66    1.77
   4  10  -4   13.72    1.79
  -4  10   4   15.65    1.69
   4  10  -3   26.06    2.32
  -4  10   3   27.46    2.24
   4  10  -2   10.57    1.53
   4 -10  -2    9.66    1.39
   4  10  -1   11.46    1.60
   4 -10  -1   14.53    1.67
   4  10   0    6.44    1.34
   4 -10   0    9.21    1.35
   4  10   1   50.44    3.07
   4 -10   1   50.52    2.97
   4  10   2    7.79    1.51
   4 -10   2   10.46    1.55
   4  10   3   59.17    3.49
   4 -10   3   56.62    3.34
   4  10   4    8.66    1.68
   4 -10   4   11.99    1.77
   4  10   5   11.08    1.84
   4 -10   5    8.18    1.54
   4  10   6    2.24    1.40
   4  10   6    3.05    1.37
   4 -10   6    2.98    1.28
   4  10   7    6.93    1.94
   4 -10   7    2.92    1.35
  -4  11   9    4.62    1.85
   4  11  -8    8.52    1.66
  -4  11   8    6.68    1.91
  -4  11   7   27.43    3.17
   4  11  -7   22.28    2.33
  -4  11   6    0.26    1.15
   4  11  -6    0.79    1.00
  -4  11   5   -0.05    0.85
   4  11  -5    0.32    0.96
  -4  11   4   -0.67    0.75
   4  11  -4    0.49    0.98
  -4  11   3   14.75    1.76
   4  11  -3   13.15    1.81
   4  11  -2    6.05    1.32
  -4  11   2    3.75    1.12
   4  11  -1    0.48    0.96
   4 -11  -1    0.53    0.93
   4  11   0   60.06    3.54
   4 -11   0   59.99    3.44
   4  11   1    0.52    1.01
   4 -11   1    2.75    1.06
   4  11   2   20.23    2.20
   4 -11   2   17.46    2.02
   4  11   3    1.94    1.21
   4 -11   3   -0.79    0.86
   4  11   4    1.88    1.25
   4 -11   4    2.70    1.20
   4  11   5   19.37    2.43
   4 -11   5   21.07    2.44
   4  11   6   30.30    2.93
   4  11   6   29.85    3.41
   4 -11   6   24.44    2.69
  -4  12   7    2.39    1.59
   4  12  -7    4.18    1.41
   4  12  -6   13.04    1.96
  -4  12   6   15.14    2.45
   4  12  -5   16.17    2.16
  -4  12   5   16.62    2.02
  -4  12   4    6.07    1.34
   4  12  -4    7.63    1.57
   4  12  -3    6.30    1.44
  -4  12   3    5.63    1.31
  -4  12   2    1.61    1.06
   4  12  -2    0.35    1.01
   4  12  -1    3.06    1.35
  -4  12   1    0.89    1.10
   4  12   0   11.88    1.86
   4  12   1    3.22    1.27
   4 -12   1    5.82    1.41
   4  12   2   21.27    2.40
   4 -12   2   25.64    2.53
   4  12   3   14.51    2.13
   4 -12   3   12.59    1.92
   4  12   4    2.87    1.47
   4 -12   4    4.46    1.43
   4  12   5   -0.33    1.27
   4 -12   5    0.38    1.12
   4  13  -5    2.58    1.37
  -4  13   4   18.71    2.25
   4  13  -4   14.83    2.17
   4  13  -3    3.59    1.46
  -4  13   3    6.21    1.50
  -4  13   2   17.00    2.16
   4  13  -2   14.62    2.16
   4  13  -1   17.72    2.42
  -4  13   1   17.00    2.13
   4  13   0   23.20    2.67
  -4  13   0   22.03    2.45
   4  13   1   19.99    2.46
   4  13   2    2.70    1.39
   4 -13   2    2.04    1.17
   4  13   3    0.62    1.29
   4 -13   3   -0.03    1.16
  -5   0  14   16.95    2.68
  -5   0  13    0.12    1.18
  -5   0  12   68.29    4.39
  -5   0  11    0.68    1.03
  -5   0  10   24.58    2.53
  -5   0   9   -0.18    0.84
  -5   0   8   36.99    2.49
  -5   0   7   -0.50    0.53
  -5   0   6  242.27    9.44
   5   0  -6  241.04    8.18
  -5   0   5    0.13    0.48
   5   0  -5    0.16    0.30
  -5   0   4  467.02   16.82
   5   0  -4  456.22   15.67
   5   0  -3   -0.12    0.33
  -5   0   3    0.11    0.28
   5   0  -2  222.63    7.92
   5   0  -1   -0.51    0.36
   5   0   0   22.88    0.98
   5   0   0   19.59    1.42
   5   0   1   -0.29    0.45
   5   0   1   -0.56    0.26
   5   0   2   94.78    4.05
   5   0   2   97.30    3.90
   5   0   3   -0.41    0.45
   5   0   3    0.02    0.45
   5   0   4  167.04    6.77
   5   0   4  168.82    6.59
   5   0   5   -0.07    0.66
   5   0   5   -1.04    0.55
   5   0   7   -0.82    0.72
   5   0   7    0.63    0.80
   5   0   8   10.42    1.48
   5   0   8    9.12    1.58
   5   0   9    0.54    1.06
   5   0  10   20.88    2.70
   5   0  11    0.89    1.40
  -5   1  14    3.23    1.70
  -5  -1  14    4.81    1.79
  -5   1  13    2.19    1.45
  -5  -1  13    3.25    1.49
  -5   1  12    1.55    1.27
  -5  -1  12    1.21    1.17
  -5   1  11   15.26    2.11
  -5  -1  11   12.16    1.94
  -5   1  10   -0.40    0.78
  -5  -1  10    1.82    1.05
  -5   1   9   91.89    4.63
  -5  -1   9   92.40    4.68
  -5   1   8    6.23    1.17
  -5  -1   8    6.49    1.20
  -5   1   7   75.84    3.71
   5   1  -7   75.92    2.78
  -5  -1   7   74.82    3.76
   5   1  -6   11.31    0.80
  -5   1   6   12.99    1.35
  -5  -1   6   13.71    1.41
   5   1  -5    1.16    0.39
  -5   1   5    0.58    0.46
  -5  -1   5    0.56    0.46
   5  -1  -5    0.58    0.26
   5   1  -4   88.61    3.28
  -5   1   4   80.45    3.53
   5  -1  -4   88.05    3.18
  -5  -1   4   81.90    3.58
  -5   1   3   90.06    3.62
   5   1  -3   92.73    3.55
   5  -1  -3   93.42    3.50
  -5  -1   3   91.88    3.71
  -5   1   2    7.48    0.51
   5   1  -2    7.69    0.79
   5  -1  -2    3.84    0.55
   5   1  -1  264.29    9.51
   5  -1  -1  272.22    9.51
   5   1   0    3.70    0.69
   5  -1   0    4.77    0.74
   5   1   1  129.32    4.95
   5   1   1  131.81    5.06
   5  -1   1  129.37    4.79
   5  -1   1  122.67    4.99
   5   1   2   18.22    1.53
   5   1   2   17.70    1.21
   5  -1   2   17.92    1.13
   5  -1   2   19.06    1.38
   5   1   3    7.27    0.94
   5   1   3    6.11    1.00
   5  -1   3    8.33    0.90
   5  -1   3    6.27    0.96
   5   1   4    1.13    0.65
   5   1   4    1.17    0.75
   5  -1   4    1.31    0.65
   5  -1   4    1.88    0.66
   5   1   5   17.40    1.73
   5   1   5   21.67    1.84
   5  -1   5   19.46    1.71
   5  -1   5   24.34    1.77
   5   1   6    1.16    0.84
   5   1   6    0.67    0.82
   5  -1   6   -0.41    0.65
   5  -1   6   -0.32    0.71
   5   1   7   50.69    3.05
   5   1   7   52.27    2.86
   5  -1   7   52.93    2.84
   5  -1   7   39.05    2.77
   5   1   8    2.94    1.18
   5   1   8    3.15    1.07
   5  -1   8    4.05    1.21
   5  -1   8    2.92    1.04
   5   1   9   26.01    2.70
   5  -1   9   25.07    2.73
   5   1  10   -1.25    1.06
   5  -1  10    1.19    1.24
   5   1  11   11.39    2.11
   5  -1  11    4.21    1.65
  -5   2  14   18.44    2.84
  -5  -2  14   20.32    2.93
  -5   2  13    3.65    1.58
  -5  -2  13    3.53    1.46
  -5   2  12   69.76    4.53
  -5  -2  12   78.11    4.68
  -5   2  11    0.46    0.98
  -5  -2  11    0.76    1.03
  -5   2  10    6.42    1.41
  -5  -2  10    9.76    1.65
  -5   2   9    4.87    1.23
  -5  -2   9    3.71    1.15
  -5   2   8   27.92    2.23
  -5  -2   8   33.40    2.32
  -5   2   7    2.33    0.85
   5   2  -7    2.40    0.51
  -5  -2   7    1.94    0.80
  -5   2   6   37.36    2.18
   5   2  -6   33.15    1.64
  -5  -2   6   36.67    2.19
   5  -2  -6   34.89    1.31
  -5   2   5    0.69    0.51
   5   2  -5   -0.11    0.38
  -5  -2   5   -0.11    0.45
   5  -2  -5    0.32    0.26
  -5   2   4  387.28   14.19
   5   2  -4  384.74   13.29
  -5  -2   4  379.48   14.25
   5  -2  -4  389.69   13.12
  -5   2   3   20.90    1.22
   5  -2  -3   23.00    1.21
  -5   2   2  288.84    9.97
   5   2  -2  291.88    9.76
   5  -2  -2  244.57    9.58
  -5   2   1   69.60    2.69
   5   2  -1   71.66    3.04
   5  -2  -1   75.81    2.99
   5   2   0    7.89    0.93
   5  -2   0    7.82    0.89
   5   2   1   20.02    1.41
   5  -2   1   19.66    1.34
   5   2   2  256.91    9.52
   5   2   2  247.66    9.17
   5  -2   2  249.90    9.31
   5  -2   2  247.96    9.12
   5   2   3    7.99    1.11
   5   2   3    7.99    1.02
   5  -2   3    7.38    0.88
   5  -2   3    5.79    0.94
   5   2   4  184.59    7.20
   5   2   4  171.09    7.49
   5  -2   4  190.79    7.39
   5  -2   4  199.55    7.23
   5   2   5   22.71    2.01
   5   2   5   24.04    1.98
   5  -2   5   26.54    1.84
   5  -2   5   21.78    1.86
   5   2   6   53.46    3.01
   5   2   6   53.68    3.16
   5  -2   6   53.38    3.06
   5  -2   6   53.33    2.91
   5   2   7    1.89    0.99
   5   2   7   -0.11    0.81
   5  -2   7    0.02    0.24
   5  -2   7    0.39    0.79
   5   2   8    0.06    0.85
   5   2   8    0.28    0.88
   5  -2   8    0.28    0.84
   5  -2   8    1.41    1.02
   5   2   9    0.61    1.01
   5  -2   9   -0.49    0.99
   5  -2   9    0.62    0.95
   5   2  10   16.77    2.40
   5  -2  10   19.94    2.51
   5   2  11    1.21    1.23
   5  -2  11   -1.58    1.10
  -5   3  13    0.48    1.27
  -5  -3  13    0.54    1.25
  -5   3  12   10.95    2.06
  -5  -3  12   11.54    2.06
  -5   3  11   38.86    3.05
  -5  -3  11   38.02    3.44
  -5   3  10    8.16    1.61
  -5  -3  10    4.12    1.35
  -5   3   9   78.64    4.34
  -5  -3   9   81.54    4.37
  -5   3   8   13.86    1.73
  -5  -3   8   16.74    1.95
  -5   3   7  139.90    6.26
   5   3  -7  146.21    5.35
  -5  -3   7  146.10    6.31
  -5   3   6   13.79    1.45
   5   3  -6   14.43    1.10
  -5  -3   6   15.90    1.58
   5  -3  -6   11.97    0.72
  -5   3   5    0.65    0.55
   5   3  -5    1.95    0.53
   5  -3  -5    1.77    0.37
  -5  -3   5    1.72    0.64
  -5   3   4    1.32    0.53
   5   3  -4    2.30    0.53
   5  -3  -4    1.94    0.43
  -5   3   3   71.07    3.09
   5   3  -3   74.41    3.06
   5  -3  -3   73.11    2.91
   5   3  -2   73.96    3.07
   5  -3  -2   66.06    2.85
   5   3  -1  328.54   11.52
   5  -3  -1  321.45   11.40
   5   3   0   96.04    3.97
   5  -3   0   96.62    3.89
   5   3   1   79.88    3.57
   5  -3   1   86.47    3.55
   5   3   2    0.55    0.59
   5  -3   2   -0.16    0.50
   5   3   3    1.89    0.72
   5  -3   3    1.97    0.65
   5  -3   3    1.48    0.58
   5   3   4   44.66    2.53
   5   3   4   46.14    2.59
   5  -3   4   41.10    2.37
   5  -3   4   43.20    2.39
   5   3   5   52.55    2.87
   5   3   5   48.69    2.89
   5  -3   5   48.72    2.82
   5  -3   5   49.99    2.69
   5   3   6   -0.60    0.75
   5   3   6    1.35    0.85
   5  -3   6    1.25    0.79
   5  -3   6    1.51    0.87
   5   3   7   84.41    4.10
   5   3   7   78.27    4.44
   5  -3   7   88.73    4.08
   5   3   8   42.51    2.66
   5   3   8   37.17    3.20
   5  -3   8   37.73    2.52
   5  -3   8   30.97    2.83
   5   3   9   69.77    4.30
   5  -3   9   68.87    4.15
   5  -3   9   66.65    3.65
   5   3  10   11.88    2.11
   5  -3  10   11.36    2.09
   5   3  11    3.18    1.53
   5  -3  11    3.53    1.61
  -5   4  13   14.19    2.43
  -5  -4  13   12.16    2.26
  -5   4  12   14.06    2.27
  -5  -4  12   17.56    2.50
  -5   4  11    0.14    1.04
  -5  -4  11   -0.74    0.98
  -5   4  10   18.13    2.27
  -5  -4  10   17.41    2.25
  -5   4   9    2.68    1.14
  -5  -4   9    1.38    0.95
  -5   4   8    1.44    0.93
   5   4  -8    2.60    0.69
  -5  -4   8    1.31    0.92
  -5   4   7   27.67    2.09
   5   4  -7   28.38    1.66
  -5  -4   7   23.52    2.23
   5   4  -6  168.04    6.25
  -5   4   6  166.29    7.02
   5   4  -5   19.52    1.36
  -5   4   5   20.74    1.59
   5  -4  -5   18.25    1.11
  -5   4   4  351.06   13.60
   5   4  -4  369.60   12.79
   5  -4  -4  371.94   12.57
  -5   4   3    4.68    0.76
   5   4  -3    5.42    0.83
   5  -4  -3    5.86    0.72
   5   4  -2   28.18    1.63
   5  -4  -2   23.94    1.46
   5   4  -1   13.30    1.24
   5  -4  -1   11.25    1.05
   5   4   0    3.63    0.77
   5  -4   0    1.67    0.57
   5   4   1    1.15    0.63
   5  -4   1    0.79    0.53
   5   4   2    8.20    1.13
   5  -4   2    8.08    1.03
   5   4   3   18.84    1.67
   5   4   3   15.75    1.62
   5  -4   3   17.27    1.54
   5   4   4   65.91    3.30
   5   4   4   69.52    3.52
   5  -4   4   67.27    3.26
   5   4   5   48.86    3.07
   5   4   5   55.64    2.98
   5  -4   5   53.25    2.84
   5  -4   5   54.57    2.96
   5   4   6   82.42    4.62
   5   4   6   95.42    4.35
   5  -4   6   95.51    4.30
   5  -4   6   96.02    4.54
   5   4   7    0.07    0.90
   5   4   7    0.64    0.93
   5  -4   7    1.56    0.86
   5  -4   7    0.72    0.54
   5   4   8    2.33    1.12
   5   4   8    0.86    1.06
   5  -4   8    0.80    0.93
   5  -4   8    1.43    1.04
   5   4   9    1.13    1.17
   5  -4   9   -0.55    0.92
   5  -4   9    0.59    1.04
   5   4  10    3.11    1.45
   5  -4  10    0.83    1.28
  -5   5  13    3.37    1.71
  -5  -5  13   -0.23    1.26
  -5   5  12    0.88    1.24
  -5  -5  12    1.35    1.29
  -5   5  11   21.29    2.72
  -5  -5  11   21.35    2.67
  -5   5  10    3.57    1.38
  -5  -5  10    3.14    1.26
  -5   5   9   47.76    3.19
  -5  -5   9   41.91    3.08
   5   5  -8   27.23    1.78
  -5   5   8   33.15    2.80
  -5   5   7   86.59    4.47
   5   5  -7   89.36    3.80
  -5   5   6   33.24    2.30
  -5   5   6   33.86    1.65
   5   5  -6   37.21    2.02
  -5   5   5    8.93    1.21
   5   5  -5    9.32    1.06
   5  -5  -5   10.69    0.94
   5   5  -4    7.17    1.02
  -5   5   4   10.76    1.25
   5  -5  -4    9.21    0.90
   5   5  -3   61.09    2.85
   5   5  -2   59.69    2.75
   5  -5  -2   53.35    2.57
   5   5  -1   51.67    2.54
   5  -5  -1   45.95    2.36
   5   5   0  191.91    7.38
   5  -5   0  195.08    7.28
   5   5   1   11.86    1.37
   5  -5   1    7.72    1.05
   5   5   2   31.32    2.06
   5  -5   2   29.99    1.91
   5   5   3    7.16    1.18
   5  -5   3    9.87    1.25
   5   5   4    7.50    1.32
   5   5   4    6.30    1.17
   5  -5   4    8.21    1.18
   5   5   5    2.03    0.90
   5   5   5    2.22    0.89
   5  -5   5    1.98    0.85
   5   5   6    0.78    0.94
   5   5   6    0.47    0.85
   5  -5   6   -0.42    0.79
   5   5   7   52.18    3.14
   5   5   7   55.71    3.53
   5  -5   7   49.49    3.04
   5   5   8    1.43    1.04
   5   5   8    1.45    1.14
   5  -5   8    1.87    1.06
   5  -5   8    2.43    1.17
   5   5   9   29.81    3.13
   5  -5   9   30.21    3.01
   5  -5   9   31.40    2.67
   5   5  10   -1.74    1.07
   5  -5  10    0.35    1.23
  -5   6  12   19.23    2.79
  -5   6  11    0.91    1.24
  -5   6  10   21.73    2.65
  -5   6   9   21.75    2.52
   5   6  -8    2.24    0.84
  -5   6   8    0.80    1.00
   5   6  -7   25.02    1.80
  -5   6   7   22.74    2.33
  -5   6   6   73.67    3.80
  -5   6   6   68.41    2.95
  -5   6   5   33.66    2.30
   5   6  -5   33.64    2.05
   5  -6  -5   30.21    1.74
   5   6  -4  101.08    4.40
   5  -6  -4  105.74    4.17
   5   6  -3    1.54    0.71
   5  -6  -3    2.20    0.64
   5   6  -2   28.12    1.84
   5  -6  -2   25.94    1.63
   5   6  -1    6.99    1.09
   5  -6  -1    5.96    0.92
   5   6   0   38.89    2.33
   5  -6   0   42.64    2.31
   5   6   1    2.81    0.89
   5  -6   1    1.24    0.69
   5   6   2   27.93    2.01
   5  -6   2   24.78    1.80
   5   6   3    1.14    0.80
   5  -6   3   -0.01    0.65
   5   6   4   61.79    3.58
   5   6   4   57.51    3.14
   5  -6   4   56.55    3.11
   5   6   5   13.42    1.61
   5   6   5   14.77    1.88
   5  -6   5   12.96    1.63
   5   6   6    6.10    1.24
   5   6   6    4.68    1.35
   5  -6   6    6.54    1.25
   5   6   7    1.72    1.09
   5   6   7    1.52    1.09
   5  -6   7    1.51    1.01
   5   6   8   -0.93    0.93
   5  -6   8   -1.49    0.82
   5   6   9   -0.25    1.14
   5  -6   9    0.52    1.09
   5   6  10   13.88    2.42
  -5   7  12   -1.56    1.28
  -5   7  11    4.59    1.66
  -5   7  10    2.15    1.33
  -5   7   9   27.09    2.86
   5   7  -8   18.84    1.78
  -5   7   8   19.68    2.33
  -5   7   7   14.56    1.94
   5   7  -6   -0.07    0.70
  -5   7   6    0.68    0.88
  -5   7   6    0.04    0.51
   5   7  -5   51.63    2.77
  -5   7   5   53.59    3.21
   5  -7  -5   52.73    2.52
   5   7  -4    8.15    1.17
   5  -7  -4    7.58    0.98
   5   7  -3   11.77    1.37
   5  -7  -3   13.37    1.33
   5   7  -2   46.40    2.62
   5  -7  -2   43.53    2.36
   5   7  -1   75.14    3.50
   5  -7  -1   67.95    3.29
   5   7   0   96.27    4.44
   5  -7   0  100.79    4.30
   5   7   1   94.38    4.34
   5  -7   1   92.02    4.17
   5   7   2   19.42    1.96
   5  -7   2   26.16    1.87
   5   7   3    0.30    0.90
   5  -7   3    1.05    0.77
   5   7   4   16.63    1.83
   5  -7   4   16.50    1.74
   5   7   5    2.37    1.15
   5   7   5    2.74    1.05
   5  -7   5    1.16    0.87
   5   7   6   11.94    1.92
   5   7   6   10.10    1.64
   5  -7   6   11.38    1.62
   5   7   7   51.66    3.70
   5   7   7   54.75    3.34
   5  -7   7   56.58    3.31
   5   7   8    2.08    1.38
   5  -7   8    4.61    1.36
   5   7   9   12.15    2.21
   5  -7   9   14.63    2.03
  -5   8  11   26.99    3.28
  -5   8  10    0.15    1.21
  -5   8   9   -0.23    1.19
  -5   8   8    1.04    1.18
   5   8  -8   -0.52    0.75
   5   8  -7    1.82    0.91
  -5   8   7    2.69    1.22
   5   8  -6  115.39    5.11
  -5   8   6  117.14    5.76
  -5   8   5    1.50    0.66
   5   8  -5    0.56    0.81
   5   8  -3    6.48    1.17
   5  -8  -3    6.82    1.10
   5   8  -2   58.74    3.15
   5  -8  -2   60.39    3.00
   5   8  -1    4.32    1.06
   5  -8  -1    3.11    0.89
   5   8   0    2.51    0.94
   5  -8   0    1.45    0.80
   5   8   1   12.49    1.61
   5  -8   1   15.53    1.68
   5   8   2   11.98    1.61
   5  -8   2   13.09    1.56
   5   8   3   14.60    1.85
   5  -8   3   13.82    1.64
   5   8   4   37.73    2.62
   5  -8   4   37.84    2.52
   5   8   5    1.11    1.16
   5   8   5    1.35    1.09
   5  -8   5    1.36    0.95
   5   8   6    9.06    1.81
   5   8   6    9.30    1.59
   5  -8   6    8.59    1.51
   5   8   7    3.84    1.47
   5   8   7    2.05    1.27
   5  -8   7    2.96    1.18
   5   8   8   -0.56    1.15
   5  -8   8    0.42    1.08
  -5   9  10    3.59    1.64
  -5   9   9   28.09    3.12
  -5   9   8   39.88    3.48
   5   9  -8   28.17    2.49
  -5   9   7    8.05    1.75
   5   9  -7    8.29    1.43
   5   9  -6   19.17    1.96
  -5   9   6   21.73    2.44
  -5   9   5    6.76    1.11
   5   9  -5    5.23    1.24
   5   9  -4   -0.57    0.80
   5  -9  -4   -0.76    0.60
   5   9  -3   42.73    2.70
   5  -9  -3   40.40    2.46
   5   9  -2   13.70    1.70
   5  -9  -2   19.05    1.79
   5   9  -1   88.66    4.23
   5  -9  -1   84.07    4.03
   5   9   0   66.07    3.55
   5  -9   0   67.18    3.44
   5   9   1   28.80    2.46
   5  -9   1   31.08    2.22
   5   9   2   22.14    2.14
   5  -9   2   17.39    1.87
   5   9   3    8.67    1.54
   5  -9   3   11.69    1.59
   5   9   4    0.54    1.00
   5  -9   4   -0.53    0.84
   5   9   5    4.42    1.38
   5   9   5    5.39    1.63
   5  -9   5    5.70    1.36
   5   9   6   38.48    2.93
   5   9   6   44.96    3.93
   5  -9   6   51.40    3.24
   5   9   7   30.59    3.28
   5   9   7   29.64    2.83
   5  -9   7   30.71    2.83
   5   9   8    4.12    1.69
   5  -9   8    7.27    1.63
  -5  10  10    0.79    1.44
  -5  10   9    1.18    1.33
  -5  10   8    9.00    1.96
   5  10  -8   10.06    1.66
  -5  10   7    7.52    1.76
   5  10  -7    9.02    1.53
  -5  10   6    7.39    1.70
   5  10  -6    8.79    1.52
  -5  10   5   38.47    2.50
  -5  10   4   37.48    2.39
   5  10  -3   11.20    1.63
   5 -10  -3    9.86    1.38
   5  10  -2    8.19    1.46
   5 -10  -2   10.01    1.45
   5  10  -1    4.71    1.25
   5 -10  -1    5.95    1.27
   5  10   0    0.01    0.87
   5 -10   0   -0.60    0.82
   5  10   1    7.67    1.48
   5 -10   1    7.98    1.45
   5  10   2   36.17    2.60
   5 -10   2   27.97    2.48
   5  10   3    9.54    1.67
   5 -10   3    6.68    1.42
   5  10   4   13.52    1.95
   5 -10   4   16.69    2.06
   5  10   5   11.24    1.86
   5 -10   5    7.72    1.60
   5  10   6    9.37    2.04
   5  10   6   11.42    1.96
   5 -10   6   10.00    1.79
   5  10   7    9.37    2.11
   5 -10   7    4.79    1.55
   5  11  -8   18.36    2.21
  -5  11   8   15.39    2.57
   5  11  -7   11.36    1.85
  -5  11   7   10.65    2.09
   5  11  -6    6.78    1.53
  -5  11   5    0.82    0.93
   5  11  -5   -0.28    1.00
  -5  11   4    3.18    1.09
   5  11  -4    3.62    1.22
   5  11  -3    2.60    1.14
  -5  11   3    1.27    0.95
   5  11  -2   30.43    2.67
   5 -11  -2   25.64    2.32
   5  11  -1   71.16    3.88
   5 -11  -1   63.84    3.61
   5  11   0   15.99    2.00
   5 -11   0   16.77    1.97
   5  11   1    5.67    1.39
   5 -11   1    6.46    1.44
   5  11   2   28.34    2.67
   5 -11   2   23.40    2.42
   5  11   3    2.79    1.37
   5 -11   3    0.74    1.04
   5  11   4    1.36    1.35
   5 -11   4    1.98    1.24
   5  11   5   20.05    2.44
   5 -11   5   19.51    2.35
   5  11   6    8.27    1.83
   5  11   6    4.31    1.76
   5 -11   6    7.96    1.81
   5  12  -7   25.32    2.75
  -5  12   7   27.86    3.30
   5  12  -6    2.37    1.34
  -5  12   6    2.99    1.49
   5  12  -5   25.19    2.66
  -5  12   5   26.33    2.48
   5  12  -4   17.92    2.24
  -5  12   4   19.35    2.13
   5  12  -3   21.77    2.36
  -5  12   3   23.42    2.36
  -5  12   2    4.48    1.31
   5  12  -2    6.68    1.52
   5  12  -1    0.50    1.17
   5 -12  -1    2.53    1.14
   5  12   0    0.48    1.11
   5 -12   0    1.30    1.03
   5  12   1   34.48    3.11
   5 -12   1   33.22    2.91
   5  12   2   39.59    3.32
   5 -12   2   37.70    3.18
   5  12   3   23.11    2.62
   5 -12   3   19.76    2.43
   5 -12   4    3.85    1.46
   5  13  -5    7.82    1.76
   5  13  -4   16.39    2.27
  -5  13   4   15.63    2.03
   5  13  -3    7.16    1.70
  -5  13   3    9.97    1.78
   5  13  -2   38.76    3.40
  -5  13   2   33.75    3.02
   5  13  -1    6.40    1.67
  -5  13   1    7.43    1.63
   5  13   0   59.49    3.89
   5  13   1    1.16    1.22
   5 -13   1    1.59    1.24
   5  13   2   26.16    2.88
   5 -13   2   18.73    2.43
  -6   0  14   13.42    2.47
  -6   0  13    0.30    1.24
  -6   0  12  106.20    5.76
  -6   0  11   -0.61    0.90
  -6   0  10  125.24    6.02
  -6   0   9   -0.21    0.74
  -6   0   8   42.43    2.71
  -6   0   7    0.47    0.64
   6   0  -6  184.81    6.46
  -6   0   6  183.29    7.37
  -6   0   5   -0.51    0.39
   6   0  -5   -0.16    0.34
   6   0  -4  299.40   10.37
  -6   0   4  294.07   10.97
   6   0  -3   -0.23    0.40
  -6   0   3    0.10    0.29
   6   0  -2  579.88   19.88
   6   0  -1    0.61    0.54
   6   0   0   15.60    1.39
   6   0   0   17.18    0.81
   6   0   1   -0.06    0.29
   6   0   1   -0.62    0.53
   6   0   2   43.89    2.07
   6   0   2   43.58    2.40
   6   0   3    0.87    0.65
   6   0   3    0.21    0.48
   6   0   4  162.96    6.38
   6   0   4  145.36    6.25
   6   0   5    2.03    0.78
   6   0   5    0.61    0.75
   6   0   6   20.22    1.97
   6   0   6   20.55    1.97
   6   0   7   -0.72    0.76
   6   0   7    0.21    0.82
   6   0   8   11.04    1.64
   6   0   9    0.14    1.10
   6   0  10   13.35    2.19
  -6   1  14    4.23    1.74
  -6  -1  14    5.38    1.83
  -6   1  13   14.18    2.34
  -6  -1  13   16.75    2.46
  -6   1  12    3.55    1.48
  -6  -1  12    3.33    1.38
  -6   1  11    0.38    1.00
  -6  -1  11    0.82    1.05
  -6   1  10   13.82    1.88
  -6  -1  10   12.37    1.80
  -6   1   9   54.24    3.22
  -6  -1   9   53.31    3.23
  -6   1   8   50.64    2.97
  -6  -1   8   48.12    2.94
  -6   1   7  227.15    9.12
  -6  -1   7  231.46    9.16
  -6   1   6    0.54    0.51
   6   1  -6    0.47    0.40
  -6  -1   6    0.01    0.48
   6  -1  -6    0.42    0.28
  -6   1   5   23.78    1.51
   6   1  -5   24.12    1.31
  -6  -1   5   23.15    1.53
   6  -1  -5   21.78    1.18
  -6   1   4   55.65    2.52
   6   1  -4   56.16    2.45
   6  -1  -4   59.86    2.42
  -6  -1   4   56.95    2.61
  -6   1   3   47.02    2.03
   6  -1  -3   48.25    2.19
   6   1  -2    3.78    0.72
  -6   1   2    3.61    0.32
   6  -1  -2    3.36    0.66
   6   1  -1  122.41    4.82
   6   1   0    9.26    1.07
   6  -1   0   10.33    1.11
   6   1   1  223.93    8.46
   6   1   1  233.39    8.48
   6  -1   1  222.72    8.27
   6  -1   1  231.07    8.46
   6   1   2    1.98    0.77
   6   1   2    3.50    0.65
   6  -1   2    2.82    0.54
   6  -1   2    1.23    0.65
   6   1   3   26.54    1.99
   6   1   3   29.87    1.80
   6  -1   3   29.82    1.73
   6  -1   3   27.71    1.96
   6   1   4   37.95    2.29
   6   1   4   39.72    2.41
   6  -1   4   35.84    2.32
   6  -1   4   37.65    2.22
   6   1   5   -0.12    0.69
   6   1   5   -0.51    0.67
   6  -1   5   -0.38    0.65
   6  -1   5    1.89    0.79
   6   1   6   -0.30    0.74
   6   1   6   -0.13    0.76
   6  -1   6   -0.10    0.77
   6  -1   6    0.71    0.85
   6   1   7   30.28    2.26
   6  -1   7   33.31    2.52
   6  -1   7   32.98    2.32
   6   1   8    2.45    1.13
   6   1   8    2.90    1.12
   6  -1   8    1.55    1.02
   6  -1   8    2.21    0.99
   6   1   9   22.30    2.48
   6  -1   9   25.22    2.39
   6  -1   9   20.97    2.40
   6   1  10    1.69    1.32
   6  -1  10    1.44    1.33
  -6   2  13    2.80    1.50
  -6  -2  13    4.66    1.55
  -6   2  12   18.51    2.46
  -6  -2  12   17.80    2.43
  -6   2  11    5.35    1.39
  -6  -2  11    2.80    1.32
  -6   2  10   36.81    2.74
  -6  -2  10   39.12    2.91
  -6   2   9    7.90    1.40
  -6  -2   9    8.17    1.45
  -6   2   8   14.35    1.63
  -6  -2   8   13.17    1.67
  -6   2   7   34.39    2.14
   6   2  -7   31.79    1.59
  -6  -2   7   28.87    2.19
   6   2  -6   74.18    3.04
  -6   2   6   72.98    3.53
   6  -2  -6   74.48    2.78
  -6  -2   6   81.21    3.66
  -6   2   5    5.59    0.85
   6   2  -5    6.00    0.76
   6  -2  -5    5.43    0.60
  -6  -2   5    5.44    0.88
  -6   2   4  225.38    8.57
   6   2  -4  231.25    8.18
   6  -2  -4  226.23    8.02
   6   2  -3    1.90    0.56
  -6   2   3    2.52    0.45
   6  -2  -3    1.77    0.50
   6   2  -2   65.20    2.99
  -6   2   2   68.89    2.63
   6  -2  -2   71.10    2.94
   6   2  -1  168.76    6.38
   6  -2  -1  168.81    6.32
   6   2   0   14.96    1.34
   6  -2   0   12.04    1.18
   6   2   1   16.75    1.51
   6  -2   1   20.83    1.46
   6   2   2   17.23    1.26
   6   2   2   16.01    1.53
   6  -2   2   17.52    1.11
   6  -2   2   17.24    1.54
   6   2   3    3.62    0.97
   6   2   3    3.21    0.76
   6  -2   3    4.76    0.75
   6  -2   3    4.91    0.97
   6   2   4   73.97    3.61
   6   2   4   75.55    3.64
   6  -2   4   74.90    3.46
   6  -2   4   72.14    3.55
   6   2   5   13.86    1.62
   6   2   5   12.48    1.57
   6  -2   5   12.10    1.41
   6  -2   5   13.90    1.57
   6   2   6   69.93    3.55
   6  -2   6   59.50    3.35
   6  -2   6   62.82    3.41
   6   2   7    3.12    1.12
   6   2   7    2.22    1.04
   6  -2   7    5.08    1.21
   6  -2   7    2.83    1.05
   6   2   8    8.75    1.67
   6   2   8    9.96    1.56
   6  -2   8    7.20    1.40
   6  -2   8    9.18    1.61
   6   2   9   -0.62    1.08
   6  -2   9    1.25    1.12
   6  -2   9    0.30    0.41
   6   2  10    4.76    1.63
  -6   3  13    0.47    1.33
  -6  -3  13    1.57    1.35
  -6   3  12    0.81    1.16
  -6  -3  12    2.06    1.33
  -6   3  11    3.87    1.32
  -6  -3  11    2.35    1.23
  -6   3  10    1.62    1.01
  -6  -3  10    1.73    1.13
  -6   3   9   62.97    3.69
  -6  -3   9   64.55    3.77
  -6   3   8   34.27    2.41
  -6  -3   8   36.76    2.58
  -6   3   7  116.12    5.37
   6   3  -7  125.47    4.69
  -6  -3   7  120.15    5.44
  -6   3   6    1.14    0.65
   6   3  -6   -0.29    0.48
  -6  -3   6   -0.03    0.60
   6  -3  -6   -0.30    0.28
   6   3  -5   35.08    1.94
  -6   3   5   34.61    2.04
   6  -3  -5   39.32    1.71
  -6   3   4    4.38    0.70
   6  -3  -4    4.75    0.65
   6   3  -3    1.65    0.64
  -6   3   3    1.06    0.41
   6  -3  -3    1.24    0.49
   6   3  -2   35.75    1.95
  -6   3   2   33.55    1.59
   6  -3  -2   37.20    1.87
   6   3  -1  102.24    4.26
   6  -3  -1  103.79    4.19
   6   3   0    9.23    1.10
   6  -3   0    5.89    0.90
   6   3   1  171.87    6.63
   6  -3   1  169.43    6.58
   6   3   2   30.21    2.04
   6   3   2   32.05    1.93
   6  -3   2   29.43    1.93
   6   3   3   26.03    1.95
   6   3   3   30.60    1.96
   6  -3   3   29.65    1.79
   6  -3   3   31.64    2.07
   6   3   4    9.95    1.34
   6   3   4   10.87    1.41
   6  -3   4   10.44    1.24
   6  -3   4    9.43    1.29
   6   3   5   19.39    1.92
   6  -3   5   23.37    1.96
   6  -3   5   23.09    2.03
   6   3   6   14.64    1.76
   6   3   6   15.04    1.86
   6  -3   6   16.92    1.84
   6  -3   6   22.63    2.06
   6   3   7   37.22    2.83
   6   3   7   39.37    2.78
   6  -3   7   41.41    2.80
   6  -3   7   42.92    2.68
   6   3   8    0.22    1.01
   6   3   8    0.41    0.95
   6  -3   8    1.04    1.11
   6  -3   8    2.01    1.07
   6   3   9   65.59    4.14
   6  -3   9   65.35    3.75
   6   3  10    1.11    1.29
  -6   4  13    3.63    1.63
  -6  -4  13    5.01    1.77
  -6   4  12   61.51    4.36
  -6  -4  12   79.27    4.73
  -6   4  11    1.29    1.11
  -6  -4  11    0.58    1.11
  -6   4  10   14.54    2.01
  -6  -4  10   15.36    2.15
  -6   4   9    1.49    1.00
  -6  -4   9   -0.13    0.80
  -6   4   8   -0.19    0.80
  -6  -4   8    1.43    0.87
  -6   4   7   23.95    2.14
   6   4  -7   22.58    1.55
  -6   4   6   58.23    3.07
   6   4  -6   56.26    2.70
   6  -4  -6   58.58    2.37
   6   4  -5    0.15    0.55
  -6   4   5    0.63    0.59
   6  -4  -5    0.47    0.41
  -6   4   4   92.72    4.04
   6   4  -4   93.09    3.96
   6  -4  -4   97.59    3.75
  -6   4   3   21.17    1.35
   6   4  -3   20.27    1.49
   6   4  -2  250.11    9.06
   6  -4  -2  240.96    8.86
   6   4  -1   38.96    2.18
   6  -4  -1   37.07    2.00
   6   4   0    0.83    0.66
   6  -4   0    1.20    0.63
   6   4   1    1.25    0.71
   6  -4   1    0.15    0.59
   6   4   2  122.65    4.96
   6  -4   2  107.88    4.79
   6   4   3    3.59    1.02
   6  -4   3    3.88    0.92
   6   4   4   29.00    2.34
   6   4   4   26.47    1.99
   6  -4   4   32.55    2.20
   6   4   5   64.15    3.41
   6   4   5   64.21    3.53
   6  -4   5   57.06    3.24
   6  -4   5   70.46    3.44
   6   4   6   10.25    1.58
   6   4   6    7.94    1.50
   6  -4   6    7.46    1.31
   6  -4   6    9.59    1.44
   6   4   7    7.28    1.55
   6   4   7    6.47    1.42
   6  -4   7    7.40    1.37
   6  -4   7    7.57    1.44
   6   4   8    2.58    1.24
   6   4   8    3.92    1.33
   6  -4   8    2.45    1.15
   6  -4   8    3.32    1.21
   6   4   9    5.48    1.63
   6  -4   9    5.66    1.49
   6   4  10    5.22    1.73
  -6   5  13    1.21    1.45
  -6  -5  13    1.06    1.50
  -6   5  12   -0.91    1.18
  -6  -5  12    0.20    1.20
  -6   5  11    7.00    1.78
  -6  -5  11    8.72    1.85
  -6   5  10   13.23    2.04
  -6   5   9  132.20    6.35
  -6   5   8   18.33    2.08
   6   5  -8   22.04    1.72
  -6   5   7   29.51    2.29
   6   5  -7   30.53    1.89
  -6   5   6    0.10    0.69
   6   5  -6    0.99    0.67
   6  -5  -6    0.83    0.50
   6   5  -5   20.48    1.68
  -6   5   5   22.77    1.74
   6  -5  -5   24.66    1.40
   6   5  -4   19.90    1.67
  -6   5   4   22.43    1.58
   6  -5  -4   19.13    1.34
   6   5  -3    1.55    0.74
   6   5  -2    0.93    0.67
   6  -5  -2    1.81    0.63
   6   5  -1  155.92    6.25
   6  -5  -1  157.40    6.09
   6   5   0   19.22    1.77
   6  -5   0   25.93    1.67
   6   5   1  186.83    7.34
   6  -5   1  186.86    7.21
   6   5   2    3.85    0.99
   6  -5   2    2.14    0.78
   6   5   3    5.00    1.11
   6  -5   3    3.43    0.94
   6   5   4    3.27    1.03
   6   5   4    2.24    0.98
   6  -5   4    3.30    0.96
   6   5   5   66.70    3.79
   6   5   5   64.17    3.56
   6  -5   5   72.57    3.62
   6   5   6    0.02    0.87
   6   5   6    0.58    0.92
   6  -5   6   -0.50    0.75
   6   5   7   15.29    1.93
   6   5   7   13.36    1.96
   6  -5   7   13.40    1.84
   6   5   8   10.30    1.87
   6   5   8    9.58    1.70
   6  -5   8    7.35    1.55
   6   5   9   48.25    3.66
   6  -5   9   46.76    3.14
  -6   6  12   19.14    2.76
  -6   6  11   12.39    2.18
  -6   6  10   10.35    1.90
  -6   6   9   10.03    1.80
   6   6  -8    0.57    0.79
  -6   6   8    0.23    0.89
  -6   6   7    2.47    1.00
   6   6  -7    1.57    0.80
  -6   6   6   87.80    4.42
   6  -6  -6   91.31    3.67
   6   6  -5    1.02    0.76
  -6   6   5    1.49    0.79
   6  -6  -5    1.20    0.61
   6   6  -4  251.48    9.60
  -6   6   4  266.06   10.22
   6  -6  -4  258.84    9.37
   6   6  -3  107.83    4.62
   6  -6  -3  107.21    4.41
   6   6  -2  105.42    4.67
   6  -6  -2  111.57    4.51
   6   6  -1    1.39    0.81
   6  -6  -1    0.59    0.63
   6   6   0    1.32    0.81
   6  -6   0    1.78    0.71
   6   6   1    1.27    0.88
   6  -6   1    1.22    0.70
   6   6   2   87.13    4.18
   6  -6   2   89.95    4.14
   6   6   3   77.32    3.89
   6  -6   3   74.54    3.73
   6   6   4   76.23    4.12
   6   6   4   76.04    3.83
   6  -6   4   68.95    3.67
   6   6   5   28.92    2.67
   6   6   5   28.60    2.46
   6  -6   5   33.74    2.62
   6   6   6   53.11    3.44
   6   6   6   54.38    3.19
   6  -6   6   50.28    3.15
   6   6   7    6.85    1.44
   6   6   7    7.26    1.62
   6  -6   7    7.34    1.45
   6   6   8    3.15    1.38
   6  -6   8    2.65    1.29
   6   6   9   13.93    2.31
   6  -6   9   19.23    2.31
  -6   7  12    0.53    1.34
  -6   7  11   -0.46    1.28
  -6   7  10   22.31    2.66
  -6   7   9   34.02    3.14
  -6   7   8   29.96    2.79
   6   7  -8   28.06    2.24
  -6   7   7   12.76    1.84
  -6   7   6   13.47    1.70
   6   7  -6   13.93    1.54
   6   7  -5    1.06    0.81
  -6   7   5    0.10    0.77
   6  -7  -5   -0.14    0.56
   6   7  -4  110.32    4.87
   6  -7  -4  113.74    4.63
   6   7  -3    9.25    1.29
   6  -7  -3    8.54    1.16
   6   7  -2   28.04    2.09
   6  -7  -2   38.08    2.11
   6   7  -1   48.63    2.83
   6  -7  -1   47.97    2.61
   6   7   0   51.40    2.92
   6  -7   0   48.56    2.70
   6   7   1  109.26    4.80
   6  -7   1   95.46    4.51
   6   7   2   11.81    1.61
   6  -7   2   12.27    1.49
   6   7   3   37.46    2.54
   6  -7   3   35.31    2.41
   6   7   4   12.23    1.83
   6   7   4   10.22    1.54
   6  -7   4   10.16    1.48
   6   7   5    0.50    0.99
   6   7   5    0.38    0.96
   6  -7   5   -0.82    0.85
   6   7   6    1.65    1.08
   6   7   6    1.23    1.07
   6  -7   6   -0.25    0.86
   6   7   7    7.99    1.72
   6   7   7    9.12    1.64
   6  -7   7    8.02    1.62
   6   7   8    5.64    1.70
   6  -7   8    3.50    1.45
   6   7   9   13.55    2.43
  -6   8  11    0.86    1.40
  -6   8  10   14.13    2.32
  -6   8   9    5.38    1.59
  -6   8   8    2.81    1.30
   6   8  -8    1.28    0.95
  -6   8   7    5.01    1.39
   6   8  -7    4.32    1.13
   6   8  -6   36.10    2.38
  -6   8   6   37.24    2.77
  -6   8   5   19.94    2.17
   6   8  -5   15.81    1.77
   6  -8  -5   20.89    1.72
   6   8  -4   53.90    3.01
   6   8  -3   44.20    2.68
   6  -8  -3   45.76    2.55
   6   8  -2   65.98    3.47
   6  -8  -2   68.69    3.33
   6   8  -1    0.21    0.80
   6  -8  -1    0.02    0.65
   6   8   0    0.20    0.77
   6  -8   0    1.60    0.84
   6   8   1   -0.78    0.87
   6  -8   1   -0.26    0.72
   6   8   2    7.00    1.41
   6  -8   2    7.31    1.28
   6   8   3   25.84    2.40
   6  -8   3   23.45    2.20
   6   8   4   24.52    2.40
   6  -8   4   28.89    2.50
   6   8   5   55.10    3.57
   6   8   5   41.57    2.97
   6  -8   5   47.73    3.06
   6   8   6    7.40    1.61
   6   8   6    8.18    1.77
   6  -8   6   10.03    1.69
   6   8   7   13.09    2.18
   6   8   7   21.62    2.38
   6  -8   7   18.20    2.23
   6   8   8    8.01    1.93
   6  -8   8    4.82    1.48
  -6   9  10   21.45    2.90
  -6   9   9   41.23    3.71
  -6   9   8   52.42    3.77
   6   9  -8   59.26    3.35
   6   9  -7   29.12    2.49
  -6   9   7   33.15    3.13
  -6   9   6   13.25    1.89
   6   9  -6   10.84    1.61
  -6   9   5    3.46    1.16
   6   9  -5    3.58    1.14
   6   9  -4    1.13    0.87
   6  -9  -4    0.28    0.79
   6   9  -3    0.13    0.78
   6  -9  -3    0.79    0.80
   6   9  -2   10.53    1.52
   6  -9  -2   10.80    1.47
   6   9  -1   32.73    2.38
   6  -9  -1   31.43    2.49
   6   9   0   20.98    2.13
   6  -9   0   21.70    2.06
   6   9   1   51.44    3.28
   6  -9   1   54.98    3.13
   6   9   2   12.04    1.81
   6  -9   2   13.45    1.70
   6   9   3    3.45    1.24
   6  -9   3    1.15    1.00
   6   9   4    8.45    1.64
   6  -9   4    9.64    1.62
   6   9   5    1.31    1.18
   6   9   5    1.68    1.24
   6  -9   5    0.48    1.03
   6   9   6    2.67    1.35
   6   9   6    0.14    1.17
   6  -9   6   -1.29    0.97
   6   9   7   16.66    2.27
   6   9   7   11.51    2.28
   6  -9   7   12.54    2.06
  -6  10   9    7.74    2.00
   6  10  -8   -1.91    0.94
  -6  10   8    1.11    1.31
   6  10  -7    0.30    0.96
  -6  10   7    1.25    1.23
  -6  10   6    9.58    1.81
   6  10  -6    4.45    1.35
  -6  10   5   20.96    1.94
   6  10  -5   20.93    2.23
   6  10  -4   37.89    2.94
   6 -10  -4   31.25    2.23
   6  10  -3   26.82    2.46
   6 -10  -3   32.19    2.27
   6  10  -2    6.62    1.44
   6 -10  -2    6.22    1.23
   6  10  -1   29.52    2.68
   6 -10  -1   33.88    2.39
   6  10   0    1.49    1.12
   6 -10   0    4.86    1.19
   6  10   1   16.02    2.09
   6 -10   1   18.75    2.05
   6  10   2    5.62    1.55
   6 -10   2    4.25    1.26
   6  10   3   35.40    3.07
   6 -10   3   35.54    2.93
   6  10   4   15.29    2.14
   6 -10   4   14.11    1.98
   6  10   5    8.94    1.98
   6  10   5    8.73    1.77
   6 -10   5   11.24    1.92
   6  10   6   -1.04    1.13
   6  10   6    0.61    1.32
   6 -10   6    1.09    1.16
  -6  11   8   18.10    2.69
   6  11  -8   17.64    2.23
  -6  11   7   27.68    3.09
   6  11  -7   27.80    2.65
  -6  11   6    3.71    1.52
   6  11  -6    5.94    1.47
  -6  11   5    4.11    1.15
   6  11  -5    0.53    1.01
   6  11  -4    2.07    1.15
  -6  11   4    1.93    1.00
   6  11  -3    3.07    1.20
   6 -11  -3    3.63    1.17
   6  11  -2   19.07    2.21
   6 -11  -2   22.81    2.20
   6  11  -1   12.70    1.85
   6 -11  -1   14.47    1.88
   6  11   0   11.44    1.89
   6 -11   0   10.90    1.69
   6  11   1    2.07    1.30
   6 -11   1    4.48    1.35
   6  11   2   23.41    2.55
   6 -11   2   17.70    2.14
   6  11   3   -1.72    1.06
   6 -11   3    0.35    1.10
   6  11   4    0.72    1.29
   6 -11   4    0.18    1.14
   6  11   5   -0.51    1.15
   6  11   5    1.88    1.33
   6 -11   5    1.21    1.30
  -6  12   7   -0.28    1.15
   6  12  -7   -0.29    1.21
  -6  12   6    7.71    1.89
   6  12  -5   28.77    2.89
   6  12  -4    3.40    1.38
  -6  12   4    1.61    1.12
   6  12  -3   11.49    1.89
   6  12  -2   13.19    2.02
   6 -12  -2   14.82    1.99
   6  12  -1    9.62    1.84
   6 -12  -1    8.50    1.59
   6  12   0   10.88    1.98
   6 -12   0    9.49    1.70
   6  12   1    9.41    1.85
   6 -12   1    9.72    1.81
   6  12   2   -1.32    1.16
   6 -12   2    0.18    1.14
   6  12   3   22.48    2.73
   6 -12   3   23.97    2.69
   6  13  -4    2.37    1.47
  -6  13   4    7.28    1.60
  -6  13   3    2.50    1.28
   6  13  -3    0.72    1.35
  -6  13   2    7.41    1.69
   6  13  -2    6.50    1.75
   6  13  -1   10.01    1.93
   6 -13  -1    9.85    1.81
   6  13   0   18.18    2.49
   6 -13   0   22.74    2.48
   6  13   1    5.64    1.76
   6 -13   1    1.06    1.22
  -7   0  14   24.99    3.12
  -7   0  13   -0.15    1.22
  -7   0  12    8.68    1.79
  -7   0  11    0.15    0.96
  -7   0  10   49.77    3.29
  -7   0   9    0.14    0.75
  -7   0   8   33.85    2.35
  -7   0   7    0.27    0.63
   7   0  -6    7.04    0.78
  -7   0   6    6.35    0.96
   7   0  -5    0.29    0.46
  -7   0   5    0.00    0.45
   7   0  -4   65.17    2.88
  -7   0   4   66.20    2.84
   7   0  -3    0.05    0.20
   7   0  -2  148.29    5.76
   7   0  -1    0.77    0.63
   7   0   0   25.21    1.77
   7   0   0   26.16    1.08
   7   0   1   -0.06    0.29
   7   0   1   -0.10    0.56
   7   0   2    1.70    0.76
   7   0   2    1.17    0.48
   7   0   3   -0.08    0.71
   7   0   3    0.18    0.50
   7   0   4  148.78    6.00
   7   0   4  137.85    6.03
   7   0   5   -1.04    0.66
   7   0   5    1.09    0.78
   7   0   6  144.37    6.19
   7   0   6  130.86    5.98
   7   0   7   -0.57    0.81
   7   0   7   -0.46    0.88
   7   0   8   13.55    1.91
  -7   1  14    1.08    1.46
  -7  -1  14    0.66    1.43
  -7   1  13   10.74    2.08
  -7  -1  13   14.28    2.27
  -7   1  12    1.80    1.20
  -7  -1  12   -0.46    1.10
  -7   1  11    0.19    1.00
  -7  -1  11   -0.17    0.98
  -7   1  10   39.02    2.90
  -7  -1  10   33.38    2.64
  -7   1   9   11.49    1.66
  -7  -1   9   11.39    1.67
  -7   1   8    2.70    0.93
  -7  -1   8    3.43    1.01
  -7   1   7  114.62    5.02
  -7  -1   7  112.36    5.04
  -7   1   6    5.94    0.91
   7   1  -6    5.26    0.72
   7  -1  -6    5.71    0.63
  -7  -1   6    4.61    0.91
   7   1  -5  113.93    4.44
  -7   1   5  117.11    4.72
  -7  -1   5  110.66    4.73
   7  -1  -5  115.40    4.34
  -7   1   4    5.13    0.65
   7   1  -4    4.80    0.77
   7  -1  -4    5.94    0.76
   7   1  -3   49.54    2.39
  -7   1   3   49.81    2.06
   7   1  -2   -0.16    0.50
   7  -1  -2   -0.28    0.49
   7   1  -1  255.94    9.39
   7  -1  -1  255.94    9.38
   7   1   0   26.39    1.79
   7   1   0   25.62    1.30
   7  -1   0   26.42    1.76
   7   1   1  189.33    6.91
   7   1   1  171.34    7.07
   7  -1   1  182.19    7.09
   7  -1   1  182.97    6.66
   7   1   2    7.78    0.90
   7   1   2    5.06    1.04
   7  -1   2    5.58    0.68
   7  -1   2    4.39    0.96
   7   1   3   25.91    2.23
   7   1   3   27.35    1.78
   7  -1   3   31.50    2.11
   7  -1   3   28.08    1.67
   7   1   4   10.43    1.28
   7   1   4    9.85    1.42
   7  -1   4    7.72    1.07
   7  -1   4    8.75    1.38
   7   1   5   14.58    1.73
   7   1   5   18.07    1.80
   7  -1   5   17.73    1.68
   7  -1   5   15.50    1.80
   7   1   6    8.33    1.38
   7   1   6    7.03    1.36
   7  -1   6    7.50    1.34
   7  -1   6    6.86    1.34
   7   1   7   30.23    2.66
   7   1   7   28.01    2.55
   7  -1   7   29.06    2.57
   7  -1   7   30.03    2.59
   7   1   8    8.34    1.60
   7   1   8    6.66    1.52
   7  -1   8    7.73    1.52
   7  -1   9   22.44    2.39
  -7   2  13    0.36    1.26
  -7  -2  13    1.38    1.39
  -7   2  12   55.93    3.82
  -7  -2  12   54.92    3.84
  -7   2  11    5.83    1.52
  -7  -2  11    8.54    1.71
  -7   2  10   35.73    2.68
  -7  -2  10   34.50    2.70
  -7   2   9    4.59    1.18
  -7  -2   9    6.17    1.31
  -7   2   8    3.99    1.03
  -7  -2   8    3.57    1.03
   7   2  -7    2.79    0.66
  -7   2   7    2.80    0.85
  -7  -2   7    3.48    0.91
  -7   2   6   92.39    4.10
   7   2  -6   91.77    3.69
   7  -2  -6   94.17    3.47
  -7  -2   6   88.45    4.17
   7   2  -5   18.55    1.29
  -7   2   5   16.62    1.27
   7  -2  -5   16.10    1.11
  -7   2   4  155.71    6.03
   7   2  -4  152.25    5.92
   7  -2  -4  163.01    5.85
   7   2  -3    6.54    0.94
  -7   2   3    6.85    0.62
   7   2  -2  227.94    8.31
   7  -2  -2  219.97    8.19
   7   2  -1   21.00    1.65
   7  -2  -1   18.14    1.51
   7   2   0  102.90    4.36
   7  -2   0  100.48    4.31
   7   2   1    4.49    0.99
   7   2   1    3.98    0.68
   7  -2   1    3.19    0.84
   7   2   2    6.09    1.13
   7   2   2   10.03    1.06
   7  -2   2    6.99    1.10
   7  -2   2    9.04    0.83
   7   2   3    1.57    0.84
   7   2   3   -0.71    0.51
   7  -2   3    1.17    0.77
   7  -2   3    0.73    0.54
   7   2   4   43.27    2.76
   7   2   4   48.27    2.66
   7  -2   4   42.89    2.36
   7  -2   4   40.35    2.60
   7   2   5    1.57    0.97
   7   2   5    2.43    0.92
   7  -2   5    0.56    0.82
   7  -2   5    0.78    0.70
   7   2   6   37.73    2.63
   7   2   6   40.48    2.67
   7  -2   6   36.86    2.57
   7  -2   6   38.80    2.57
   7   2   7    3.53    1.20
   7   2   7    3.78    1.23
   7  -2   7    4.45    1.27
   7   2   8    0.36    0.61
   7   2   8    2.04    1.17
   7  -2   8    3.23    1.27
   7   2   9    8.81    1.78
   7  -2   9   11.43    1.86
  -7   3  13   10.05    2.15
  -7  -3  13    7.59    1.93
  -7   3  12    1.04    1.17
  -7  -3  12    0.77    1.22
  -7   3  11   -0.02    0.93
  -7  -3  11    1.11    1.16
  -7   3  10   -0.51    0.88
  -7  -3  10   -0.64    0.83
  -7   3   9   88.78    4.51
  -7  -3   9   87.80    4.63
  -7   3   8   22.37    2.10
  -7  -3   8   22.37    2.16
   7   3  -7  198.45    7.37
  -7   3   7  205.14    8.21
  -7  -3   7  198.87    8.28
  -7   3   6    6.93    1.04
   7   3  -6    6.64    0.93
   7  -3  -6    6.71    0.71
   7   3  -5  122.27    4.88
  -7   3   5  125.43    5.10
   7  -3  -5  122.76    4.65
   7   3  -4    0.79    0.53
  -7   3   4    0.44    0.45
   7  -3  -4    0.86    0.51
   7   3  -3   13.72    1.32
  -7   3   3   11.76    0.89
  -7   3   2    0.22    0.27
   7   3  -2    0.60    0.61
   7  -3  -2    0.44    0.51
   7   3  -1   80.19    3.63
   7  -3  -1   82.52    3.61
   7   3   0    8.03    1.21
   7  -3   0    8.14    1.10
   7   3   1  179.79    7.00
   7  -3   1  175.05    6.93
   7   3   2   27.76    2.20
   7   3   2   27.11    1.78
   7  -3   2   27.85    1.98
   7   3   3   72.50    3.43
   7   3   3   66.91    3.51
   7  -3   3   67.25    3.46
   7   3   4   -0.05    0.66
   7   3   4    1.29    0.90
   7  -3   4    0.46    0.78
   7  -3   4    0.83    0.64
   7   3   5   -0.15    0.84
   7   3   5    0.19    0.81
   7  -3   5    0.13    0.78
   7   3   6    7.48    1.43
   7   3   6    5.86    1.40
   7  -3   6    6.50    1.35
   7   3   7   14.81    1.91
   7  -3   7   13.34    1.82
   7   3   8    1.01    1.09
   7   3   8   -0.39    0.95
   7  -3   8   -0.03    1.03
   7   3   9    7.76    1.71
   7  -3   9    8.66    1.66
  -7   4  13    7.22    1.91
  -7  -4  13    7.37    1.93
  -7  -4  12   27.89    3.08
  -7   4  11   45.83    3.39
  -7  -4  11   49.65    3.49
  -7   4  10   49.70    3.21
  -7  -4  10   41.10    3.11
  -7   4   9   -1.04    0.81
  -7  -4   9   -0.36    0.77
  -7   4   8   27.31    2.41
   7   4  -7   30.19    1.96
  -7   4   7   37.42    2.35
  -7   4   6   71.64    3.47
   7   4  -6   68.37    3.20
   7  -4  -6   69.57    2.86
  -7   4   5   24.04    1.61
   7   4  -5   20.77    1.69
   7  -4  -5   21.84    1.38
   7   4  -4  180.59    7.08
  -7   4   4  182.25    7.18
   7  -4  -4  191.98    6.87
  -7   4   3   17.76    1.19
   7   4  -3   18.78    1.60
   7   4  -2  137.56    5.52
  -7   4   2  135.71    5.23
   7  -4  -2  134.40    5.34
   7   4  -1   -0.26    0.59
   7  -4  -1    0.21    0.61
   7   4   0   31.79    2.06
   7  -4   0   27.51    1.87
   7   4   1   11.03    1.34
   7  -4   1    6.78    1.10
   7   4   2   10.45    1.48
   7  -4   2   10.65    1.35
   7   4   3    2.14    0.82
   7   4   3    0.48    0.88
   7  -4   3    1.33    0.83
   7   4   4   53.69    3.21
   7   4   4   61.23    3.24
   7  -4   4   54.63    3.13
   7   4   5   -0.03    0.68
   7   4   5   -1.44    0.77
   7  -4   5    1.18    0.91
   7   4   6   50.41    3.14
   7  -4   6   45.64    2.98
   7   4   7   12.79    1.93
   7   4   7   15.70    2.00
   7  -4   7   15.81    1.98
   7   4   8    5.47    1.51
   7   4   8    4.47    1.47
   7  -4   8    7.61    1.52
   7   4   9   -0.64    1.15
   7  -4   9    0.39    1.17
  -7   5  13    3.48    1.69
  -7   5  12    4.35    1.53
  -7   5  11    2.55    1.24
  -7   5  10    6.98    1.58
  -7   5   9   27.78    2.61
  -7   5   8    4.40    1.12
  -7   5   7  178.51    7.52
   7   5  -7  173.66    6.82
  -7   5   6   26.50    2.07
   7   5  -6   35.75    2.09
   7  -5  -6   32.63    1.71
   7   5  -5   58.75    2.92
  -7   5   5   60.60    3.06
   7  -5  -5   57.85    2.65
   7   5  -4   -0.08    0.69
  -7   5   4    0.79    0.59
   7  -5  -4    0.17    0.53
  -7   5   3    2.30    0.62
   7   5  -3    2.01    0.79
   7  -5  -3    1.54    0.62
   7   5  -2    9.56    1.31
   7  -5  -2    9.73    1.15
   7   5  -1   14.38    1.52
   7  -5  -1   12.04    1.31
   7   5   0   15.64    1.65
   7  -5   0   15.87    1.55
   7   5   1   56.20    3.10
   7  -5   1   53.33    2.88
   7   5   2   46.55    2.77
   7  -5   2   48.16    2.73
   7   5   3  112.31    5.10
   7  -5   3  113.26    5.03
   7   5   4   13.68    1.77
   7  -5   4   11.72    1.56
   7   5   5    5.00    1.23
   7   5   5    3.06    1.12
   7  -5   5    3.15    1.09
   7   5   6   18.10    2.13
   7   5   6   10.66    1.74
   7  -5   6   12.27    1.76
   7   5   7   36.01    3.08
   7   5   7   39.23    3.38
   7  -5   7   41.17    2.90
   7   5   8    1.65    1.23
   7   5   8   -0.01    1.06
   7  -5   8    1.93    1.29
   7   5   9   24.13    2.86
   7  -5   9   19.83    2.40
  -7   6  12   33.39    3.55
  -7   6  11   18.95    2.51
  -7   6  10   53.63    3.70
  -7   6   9   14.10    1.95
  -7   6   8   11.60    1.67
   7   6  -8    9.23    1.31
   7   6  -7    0.46    0.74
  -7   6   7    0.12    0.86
  -7   6   6    6.39    1.22
   7   6  -6    4.10    0.88
   7  -6  -6    7.87    0.99
   7   6  -5    3.51    0.96
  -7   6   5    4.31    1.02
   7  -6  -5    6.60    0.94
   7   6  -4  181.43    6.95
  -7   6   4  170.68    7.07
   7  -6  -4  170.09    6.62
   7   6  -3   38.33    2.38
   7  -6  -3   39.16    2.18
   7   6  -2   91.88    4.21
   7  -6  -2   85.47    3.88
   7   6  -1    0.59    0.78
   7  -6  -1    1.14    0.72
   7   6   0   67.00    3.44
   7  -6   0   62.34    3.23
   7   6   1    2.74    1.05
   7  -6   1    4.32    1.06
   7   6   2    5.57    1.28
   7  -6   2    7.24    1.26
   7   6   3    8.37    1.47
   7  -6   3    5.69    1.18
   7   6   4   13.41    1.79
   7   6   4   13.52    1.76
   7  -6   4   12.90    1.68
   7   6   5   12.43    1.80
   7   6   5   13.58    1.81
   7  -6   5   10.31    1.66
   7   6   6   24.83    2.66
   7   6   6   32.20    2.77
   7  -6   6   23.59    2.41
   7   6   7   30.89    2.86
   7   6   7   35.06    3.21
   7  -6   7   27.40    2.67
   7   6   8    5.34    1.57
   7  -6   8    3.45    1.43
  -7   7  12   -1.10    1.19
  -7   7  11    0.05    1.21
  -7   7  10    4.68    1.58
  -7   7   9   19.05    2.34
  -7   7   8    1.61    1.06
   7   7  -8    0.84    0.87
  -7   7   7   71.59    4.00
  -7   7   6   67.21    3.69
   7   7  -6   67.48    3.41
  -7   7   5   -0.84    0.65
   7   7  -5    1.06    0.84
   7  -7  -5    1.28    0.71
  -7   7   4   25.57    2.19
   7   7  -4   27.93    2.05
   7   7  -3   -0.54    0.70
   7  -7  -3   -0.88    0.52
   7   7  -2    3.82    1.05
   7  -7  -2    1.27    0.74
   7   7  -1   29.21    2.43
   7  -7  -1   31.21    2.07
   7   7   0   40.33    2.68
   7  -7   0   39.83    2.47
   7   7   1   26.00    2.37
   7  -7   1   35.22    2.28
   7   7   2   76.68    4.01
   7  -7   2   77.89    3.89
   7   7   3   37.36    2.62
   7  -7   3   32.79    2.42
   7   7   4    9.71    1.62
   7   7   4    8.27    1.58
   7  -7   4   10.58    1.64
   7   7   5    3.82    1.29
   7   7   5    4.26    1.34
   7  -7   5    5.19    1.36
   7   7   6    1.42    1.17
   7   7   6    1.89    1.14
   7  -7   6   -0.49    0.97
   7   7   7   10.00    1.86
   7   7   7   10.20    1.94
   7  -7   7    9.50    1.77
   7   7   8    1.86    1.32
   7  -7   8    0.43    1.17
  -7   8  11   20.03    2.80
  -7   8  10   23.41    2.82
  -7   8   9    6.75    1.65
   7   8  -8   13.44    1.71
  -7   8   8   13.82    2.06
  -7   8   7   15.91    2.04
   7   8  -7   15.09    1.78
  -7   8   6    2.07    1.06
   7   8  -6    2.22    0.96
   7   8  -5   13.00    1.64
  -7   8   5   12.98    1.70
   7  -8  -5    9.66    1.27
   7   8  -4   87.82    4.10
   7  -8  -4   73.11    3.60
   7   8  -3   29.18    2.44
   7  -8  -3   28.90    2.00
   7   8  -2   28.32    2.43
   7  -8  -2   28.33    2.02
   7   8  -1    9.10    1.46
   7  -8  -1   11.17    1.48
   7   8   0   -0.24    0.84
   7  -8   0    0.71    0.84
   7   8   1   17.27    2.01
   7  -8   1   15.64    1.78
   7   8   2   19.48    2.14
   7  -8   2   14.45    1.75
   7   8   3   10.58    1.68
   7  -8   3    7.12    1.42
   7   8   4   33.32    2.83
   7   8   4   30.53    2.99
   7  -8   4   31.76    2.69
   7   8   5   -1.04    1.03
   7   8   5    0.65    1.07
   7  -8   5    0.47    1.03
   7   8   6   17.20    2.33
   7   8   6   12.63    2.05
   7  -8   6   11.39    1.91
   7   8   7    4.17    1.50
   7   8   7   -0.83    1.19
   7  -8   7    1.82    1.31
  -7   9  10    5.34    1.80
  -7   9   9    1.89    1.43
  -7   9   8   15.70    2.23
   7   9  -8   14.70    1.86
   7   9  -7   24.80    2.32
  -7   9   7   27.43    2.78
   7   9  -6   22.33    2.24
  -7   9   6   24.64    2.52
   7   9  -5   17.70    1.99
  -7   9   5   22.02    2.31
   7  -9  -5   16.27    1.72
   7   9  -4   19.97    2.10
   7  -9  -4   19.74    1.90
   7   9  -3   -0.57    0.87
   7  -9  -3    0.67    0.85
   7   9  -2    2.00    1.05
   7  -9  -2    2.73    0.96
   7   9  -1   12.67    1.74
   7  -9  -1   13.36    1.70
   7   9   0    9.04    1.59
   7  -9   0    6.77    1.35
   7   9   1   35.18    2.94
   7  -9   1   34.52    2.48
   7   9   2   28.50    2.67
   7  -9   2   30.79    2.60
   7   9   3   33.23    2.88
   7  -9   3   30.53    2.74
   7   9   4    0.83    1.14
   7  -9   4    1.30    1.17
   7   9   5    0.51    1.29
   7   9   5    3.76    1.48
   7  -9   5    1.24    1.15
   7   9   6    0.07    1.22
   7   9   6    1.21    1.26
   7  -9   6    0.93    1.18
  -7  10   9   16.81    2.45
   7  10  -8    4.83    1.44
  -7  10   8    5.47    1.67
   7  10  -7   -1.79    0.84
  -7  10   7    0.39    1.14
   7  10  -6   10.92    1.70
  -7  10   6   13.03    2.02
   7  10  -5   39.41    2.77
  -7  10   5   37.26    2.92
   7 -10  -5   39.29    2.49
   7  10  -4   58.51    3.48
   7 -10  -4   53.46    3.08
   7  10  -3   19.47    2.14
   7 -10  -3   18.47    1.98
   7  10  -2   42.18    2.92
   7 -10  -2   41.19    2.71
   7  10  -1    3.36    1.22
   7 -10  -1    6.48    1.32
   7  10   0    7.57    1.58
   7 -10   0    5.67    1.30
   7  10   1   -0.06    1.02
   7 -10   1    0.77    0.94
   7  10   2    5.26    1.51
   7 -10   2    3.95    1.27
   7  10   3    5.79    1.56
   7 -10   3    6.67    1.63
   7  10   4   22.98    2.59
   7 -10   4   20.88    2.42
   7  10   5   19.79    2.69
   7  10   5   19.65    2.49
   7 -10   5   17.30    2.39
  -7  11   8   24.82    3.04
   7  11  -8   20.92    2.43
  -7  11   7    1.96    1.43
   7  11  -7    2.92    1.40
   7  11  -6   19.17    2.26
  -7  11   6   18.43    2.47
   7  11  -5   17.52    2.15
   7  11  -4    1.95    1.23
   7 -11  -4    2.62    1.11
   7  11  -3    1.54    1.14
   7 -11  -3    0.77    0.96
   7  11  -2    3.32    1.28
   7 -11  -2    4.18    1.29
   7  11  -1    5.34    1.46
   7 -11  -1    7.10    1.50
   7  11   0   21.09    2.49
   7 -11   0   16.65    2.12
   7  11   1   37.71    3.32
   7 -11   1   43.02    3.36
   7  11   2   30.37    3.07
   7 -11   2   29.12    2.78
   7  11   3    3.38    1.55
   7 -11   3    1.75    1.27
   7  11   4   14.17    2.30
   7 -11   4   16.34    2.32
   7  12  -6   17.82    2.36
   7  12  -5   33.23    3.13
   7  12  -4    6.53    1.62
  -7  12   4    5.75    1.36
   7  12  -3   17.81    2.34
   7 -12  -3   24.94    2.40
   7  12  -2   13.57    2.05
   7 -12  -2   11.06    1.76
   7  12  -1   11.84    2.01
   7 -12  -1   15.42    2.07
   7  12   0    2.27    1.39
   7 -12   0    0.13    1.09
   7  12   1    2.63    1.57
   7 -12   1    1.97    1.33
   7 -12   2    3.06    1.45
  -8   0  13   -1.79    1.07
  -8   0  12   74.05    4.52
  -8   0  11   -0.96    0.88
  -8   0  10  142.45    6.59
  -8   0   9    0.25    0.83
  -8   0   8   15.29    1.67
  -8   0   7   -0.78    0.55
   8   0  -6   18.11    1.31
  -8   0   6   18.40    1.55
  -8   0   5    0.45    0.48
   8   0  -5    0.52    0.56
   8   0  -4  130.18    5.15
   8   0  -3   -0.20    0.51
   8   0  -2  136.16    5.51
   8   0  -1   -1.10    0.59
   8   0   0  237.64    9.04
   8   0   1    0.07    0.66
   8   0   2    2.13    0.88
   8   0   3   -0.27    0.79
   8   0   4   13.36    1.67
   8   0   5    0.53    0.87
   8   0   6   77.08    4.08
   8   0   7   -0.08    1.01
   8   0   8   18.04    2.26
   8   0   9    0.13    1.25
  -8   1  13   37.26    3.49
  -8  -1  13   31.34    3.25
  -8   1  12   -0.92    1.03
  -8  -1  12    1.48    1.18
  -8   1  11    0.44    0.97
  -8  -1  11    1.13    1.11
  -8  -1  10    9.31    1.66
  -8   1   9   67.80    3.69
  -8  -1   9   62.54    3.56
  -8   1   8    0.41    0.74
  -8  -1   8    1.32    0.80
  -8   1   7  113.29    4.89
  -8  -1   7  106.65    4.92
  -8   1   6    1.29    0.65
   8   1  -6    2.63    0.69
  -8  -1   6    1.79    0.71
   8  -1  -6    3.11    0.63
  -8   1   5   76.75    3.37
   8   1  -5   80.37    3.39
   8  -1  -5   77.56    3.27
  -8   1   4    0.05    0.37
   8   1  -4    0.44    0.56
   8  -1  -4    0.39    0.53
   8   1  -3   22.97    1.66
   8  -1  -3   22.58    1.61
   8   1  -2    0.08    0.60
   8  -1  -2   -0.51    0.55
   8   1  -1   86.48    3.88
   8  -1  -1   85.84    3.87
   8   1   0    6.74    1.13
   8   1   0    9.13    0.74
   8  -1   0    8.73    1.23
   8   1   1   69.61    2.97
   8   1   1   69.52    3.47
   8  -1   1   71.32    3.46
   8   1   2    3.63    1.01
   8   1   2    2.18    0.61
   8  -1   2    2.00    0.89
   8   1   3  140.90    5.68
   8   1   3  132.59    5.93
   8  -1   3  138.13    5.92
   8   1   4    0.90    0.89
   8  -1   4    1.99    0.95
   8   1   5    9.10    1.56
   8  -1   5    8.50    1.43
   8   1   6    6.25    1.46
   8  -1   6    6.53    1.42
   8   1   7    0.25    1.07
   8  -1   7    0.91    1.11
   8   1   8   12.21    1.91
   8  -1   8   15.48    2.06
   8  -1   9   22.05    2.54
  -8   2  13    7.51    1.85
  -8  -2  13    9.24    2.01
  -8   2  12   60.27    4.15
  -8  -2  12   63.96    4.16
  -8   2  11   -1.34    0.90
  -8  -2  11   -0.28    1.05
  -8   2  10   93.90    4.94
  -8  -2  10  100.04    5.11
  -8   2   9    0.01    0.81
  -8  -2   9    1.54    0.91
  -8   2   8  107.59    4.97
  -8  -2   8  108.73    5.09
  -8   2   7   37.89    2.37
   8   2  -7   39.35    2.02
  -8  -2   7   39.33    2.45
   8   2  -6    6.44    0.92
  -8   2   6    5.90    0.93
   8  -2  -6    5.25    0.72
  -8   2   5    5.15    0.77
   8   2  -5    6.36    0.93
   8  -2  -5    4.56    0.73
  -8   2   4  209.91    7.86
   8  -2  -4  211.51    7.74
   8   2  -3   57.82    2.82
  -8   2   3   55.73    2.21
   8  -2  -3   57.45    2.71
   8   2  -2  281.75   10.21
   8  -2  -2  273.33   10.12
   8   2  -1   27.88    1.94
   8  -2  -1   31.13    1.95
   8   2   0   84.03    3.92
   8  -2   0   83.75    3.85
   8   2   1   18.48    1.81
   8   2   1   16.34    1.24
   8  -2   1   18.56    1.77
   8   2   2   -0.69    0.68
   8   2   2    1.03    0.62
   8  -2   2    0.86    0.76
   8   2   3    3.41    0.87
   8   2   3    3.05    1.08
   8  -2   3    1.22    0.87
   8   2   4   22.77    2.02
   8   2   4   25.19    2.29
   8  -2   4   27.50    2.37
   8   2   5    3.55    1.03
   8   2   5    0.28    0.93
   8  -2   5    2.03    1.01
   8   2   6   84.23    4.44
   8  -2   6   88.68    4.51
   8   2   7    4.21    1.31
   8  -2   7    2.65    1.30
   8   2   8    5.13    1.46
   8  -2   8    1.63    1.28
   8  -2   9    6.75    1.68
  -8   3  13   28.99    3.24
  -8  -3  13   33.58    3.45
  -8   3  12   -0.07    1.06
  -8  -3  12    0.88    1.23
  -8   3  11    3.72    1.23
  -8  -3  11    3.30    1.36
  -8   3  10    2.35    1.09
  -8  -3  10    4.64    1.36
  -8   3   9    8.94    1.46
  -8  -3   9    7.10    1.43
  -8   3   8   -0.22    0.67
  -8  -3   8   -0.26    0.79
   8   3  -7   39.26    2.10
  -8   3   7   33.41    2.23
  -8   3   6  220.37    8.57
   8   3  -6  220.28    8.10
   8  -3  -6  215.47    7.80
   8   3  -5  135.82    5.43
  -8   3   5  139.70    5.52
   8  -3  -5  134.02    5.20
  -8   3   4   12.33    1.01
   8   3  -4   13.14    1.35
   8  -3  -4    9.68    1.10
   8   3  -3    4.94    0.93
   8  -3  -3    4.99    0.83
   8   3  -2   -0.32    0.61
   8  -3  -2    0.91    0.64
   8   3  -1   35.42    2.22
   8  -3  -1   35.87    2.20
   8   3   0   33.09    2.21
   8  -3   0   37.36    2.22
   8   3   1   88.54    4.11
   8  -3   1   84.58    4.01
   8   3   2    1.52    0.70
   8   3   2    1.08    0.85
   8  -3   2    1.25    0.82
   8   3   3   35.54    2.62
   8   3   3   39.83    2.40
   8  -3   3   40.47    2.65
   8   3   4   10.49    1.63
   8   3   4   11.25    1.48
   8  -3   4   11.83    1.67
   8   3   5   20.52    2.15
   8   3   5   19.93    2.05
   8  -3   5   18.82    2.07
   8   3   6    1.02    1.11
   8   3   6    0.84    0.97
   8  -3   6   -0.57    0.90
   8   3   7    5.83    1.50
   8  -3   7    7.75    1.61
   8   3   8    1.37    1.16
   8  -3   8    1.65    1.17
   8  -3   9   11.89    2.09
  -8   4  13   -0.32    1.18
  -8  -4  13   -1.61    1.18
  -8   4  12    9.66    1.87
  -8  -4  12   12.43    2.14
  -8   4  11    3.29    1.33
  -8  -4  11    2.16    1.34
  -8   4  10   38.72    2.88
  -8  -4  10   37.06    3.26
  -8   4   9   10.91    1.64
  -8   4   8    3.06    1.06
  -8   4   7    1.33    0.78
   8   4  -7   -0.55    0.66
  -8   4   6   11.80    1.32
   8   4  -6    8.91    1.21
   8  -4  -6   11.23    1.06
  -8   4   5    9.82    1.16
   8  -4  -5   10.51    1.09
   8   4  -4   73.26    3.51
  -8   4   4   80.02    3.34
   8  -4  -4   74.35    3.34
   8   4  -3    7.10    1.17
   8  -4  -3    9.16    1.12
   8   4  -2  330.96   12.13
   8  -4  -2  331.90   11.99
   8   4  -1   23.14    1.96
   8  -4  -1   23.90    1.75
   8   4   0   23.83    2.08
   8  -4   0   18.98    1.83
   8   4   1    5.69    1.16
   8  -4   1    4.42    1.02
   8   4   2    5.01    1.04
   8   4   2    4.66    1.17
   8  -4   2    5.04    1.15
   8   4   3    0.21    0.70
   8   4   3    1.20    1.00
   8  -4   3    1.33    0.89
   8   4   4   56.48    3.29
   8   4   4   51.87    3.11
   8  -4   4   55.31    3.22
   8   4   5    3.58    1.17
   8   4   5    4.56    1.19
   8  -4   5    3.39    1.17
   8   4   6    3.45    1.27
   8   4   6    5.23    1.36
   8  -4   6    5.43    1.45
   8   4   7   13.81    2.10
   8  -4   7   20.10    2.31
   8   4   8   17.88    2.28
   8  -4   8   21.48    2.41
  -8   5  12    1.10    1.25
  -8   5  11    2.17    1.29
  -8   5  10    0.70    1.10
  -8   5   9   15.66    1.96
  -8   5   8   22.84    2.24
   8   5  -7   26.07    2.05
  -8   5   7   23.05    2.12
  -8   5   6   16.70    1.70
   8   5  -6   17.32    1.71
   8  -5  -6   19.59    1.45
   8   5  -5   40.79    2.44
  -8   5   5   41.44    2.27
   8  -5  -5   35.47    2.09
   8   5  -4    9.09    1.30
  -8   5   4    6.07    0.90
   8  -5  -4    7.28    1.03
   8   5  -3   -0.39    0.73
   8  -5  -3    0.32    0.61
   8   5  -2   45.66    2.75
   8  -5  -2   52.93    2.71
   8   5  -1   30.00    2.38
   8  -5  -1   28.21    2.02
   8   5   0   15.86    1.74
   8  -5   0   11.16    1.42
   8   5   1  111.44    4.97
   8  -5   1  105.85    4.83
   8   5   2   21.48    2.08
   8  -5   2   18.90    1.93
   8   5   3    8.58    1.36
   8   5   3    6.46    1.35
   8  -5   3   10.22    1.51
   8   5   4   -0.21    0.94
   8   5   4    1.37    0.90
   8  -5   4    0.05    0.81
   8   5   5   17.86    2.06
   8   5   5   16.98    2.12
   8  -5   5   19.21    2.16
   8   5   6    0.64    0.78
   8   5   6    7.25    1.52
   8  -5   6    3.65    1.31
   8   5   7    0.81    0.71
   8   5   7    3.74    1.43
   8  -5   7    1.75    1.22
   8   5   8    2.33    1.40
   8  -5   8    2.94    1.41
  -8   6  12   14.95    2.41
  -8   6  11   12.20    2.09
  -8   6  10   27.43    2.77
  -8   6   9    1.53    1.06
  -8   6   8   25.63    2.44
  -8   6   7    0.31    0.85
   8   6  -7    0.80    0.84
  -8   6   6    3.33    0.96
   8   6  -6    2.73    0.93
  -8   6   5    0.57    0.65
   8   6  -5   -0.11    0.75
   8  -6  -5    0.91    0.65
   8   6  -4   50.55    2.85
   8  -6  -4   47.91    2.55
   8   6  -3   18.97    1.88
   8  -6  -3   17.54    1.62
   8   6  -2  161.50    6.70
   8  -6  -2  161.45    6.47
   8   6  -1   21.55    2.03
   8  -6  -1   19.78    1.83
   8   6   0   17.37    1.88
   8  -6   0   17.99    1.79
   8   6   1   -0.28    0.88
   8  -6   1   -0.68    0.65
   8   6   2   -1.38    0.71
   8  -6   2   -0.02    0.79
   8   6   3    3.36    0.94
   8   6   3    4.63    1.35
   8  -6   3    4.76    1.19
   8   6   4    4.41    1.31
   8  -6   4    6.32    1.33
   8   6   5   12.60    1.90
   8   6   5   13.27    1.83
   8  -6   5   14.34    1.91
   8   6   6   10.43    1.79
   8   6   6    4.93    1.50
   8  -6   6    8.80    1.69
   8   6   7   14.14    2.13
   8   6   7    9.74    1.89
   8  -6   7   12.49    2.04
   8  -6   8    6.57    1.68
  -8   7  11   -1.03    1.04
  -8   7  10    1.55    1.30
  -8   7   9    7.75    1.62
   8   7  -8   45.17    2.72
  -8   7   8   38.37    2.92
  -8   7   7   88.90    4.58
  -8   7   6   28.64    2.27
   8   7  -6   31.63    2.29
  -8   7   5   87.57    4.11
   8   7  -5   83.07    4.10
   8  -7  -5   79.01    3.72
   8   7  -4    5.49    1.23
   8   7  -3    2.42    1.06
   8  -7  -3    3.77    0.96
   8   7  -2    7.87    1.41
   8  -7  -2   11.04    1.44
   8   7  -1   41.47    2.68
   8  -7  -1   37.46    2.44
   8   7   0    0.48    0.92
   8  -7   0    0.77    0.84
   8   7   1   36.98    2.70
   8  -7   1   32.66    2.43
   8   7   2    5.19    1.31
   8  -7   2    6.08    1.30
   8   7   3   45.40    3.03
   8  -7   3   39.10    2.84
   8   7   4    1.86    1.19
   8   7   4    4.27    1.30
   8  -7   4    3.88    1.23
   8   7   5    6.59    1.54
   8   7   5    5.56    1.53
   8  -7   5    9.88    1.78
   8   7   6    2.69    1.43
   8   7   6    2.23    1.32
   8  -7   6    1.58    1.31
   8   7   7    8.67    1.88
   8   7   7   11.35    2.07
   8  -7   7   11.97    1.95
  -8   8  11    6.54    1.93
  -8   8  10   44.26    3.86
  -8   8   9    6.50    1.63
  -8   8   8    4.19    1.34
   8   8  -8    3.00    1.17
  -8   8   7    4.22    1.31
   8   8  -7    6.15    1.33
   8   8  -6    1.97    1.06
   8   8  -5   25.74    2.33
   8  -8  -5   25.28    2.05
   8   8  -4   41.53    2.75
   8  -8  -4   42.47    2.53
   8   8  -3   21.88    2.23
   8  -8  -3   19.99    1.93
   8   8  -2   69.50    3.81
   8  -8  -2   67.79    3.55
   8   8  -1   21.31    2.26
   8  -8  -1   22.99    2.11
   8   8   0   28.30    2.62
   8  -8   0   32.00    2.59
   8   8   1    1.57    1.09
   8  -8   1    1.73    0.97
   8   8   2    3.14    1.30
   8  -8   2    1.92    0.99
   8   8   3    2.44    1.34
   8  -8   3    2.46    1.16
   8   8   4   12.51    1.91
   8   8   4   13.51    1.98
   8  -8   4    9.23    1.73
   8   8   5   32.16    2.96
   8   8   5   30.16    3.05
   8  -8   5   33.00    2.98
   8   8   6   22.92    2.76
   8   8   6   23.14    2.63
   8  -8   6   21.17    2.57
  -8   9  10   10.31    2.14
  -8   9   9    9.83    1.93
   8   9  -8   48.38    3.13
   8   9  -7   19.18    2.13
   8   9  -6   17.14    1.99
   8   9  -5    7.01    1.45
   8  -9  -5   11.33    1.48
   8   9  -4   10.07    1.62
   8  -9  -4   11.48    1.49
   8   9  -3    8.65    1.58
   8  -9  -3    9.75    1.50
   8   9  -2    5.71    1.43
   8  -9  -2    8.84    1.48
   8   9  -1    8.68    1.61
   8  -9  -1    8.65    1.47
   8   9   0   19.77    2.26
   8  -9   0   19.18    2.09
   8   9   1   25.82    2.59
   8  -9   1   25.48    2.42
   8   9   2   33.14    3.05
   8  -9   2   35.75    2.98
   8   9   3   30.61    2.90
   8  -9   3   19.41    2.30
   8   9   4    9.34    1.82
   8   9   4    9.91    1.91
   8  -9   4   12.04    1.91
   8   9   5    2.23    1.47
   8   9   5   -0.67    1.12
   8  -9   5    2.11    1.41
   8  10  -8    1.32    1.18
   8  10  -7    0.18    1.10
   8  10  -6    4.42    1.37
   8  10  -5    6.31    1.47
   8 -10  -5    7.43    1.36
   8  10  -4   11.47    1.87
   8 -10  -4   14.70    1.79
   8  10  -3   35.70    3.06
   8 -10  -3   41.41    2.75
   8  10  -2    8.91    1.66
   8 -10  -2    8.74    1.51
   8  10  -1   25.22    2.68
   8 -10  -1   28.61    2.60
   8  10   0    7.16    1.66
   8 -10   0    9.00    1.59
   8  10   1    4.83    1.57
   8 -10   1    2.88    1.19
   8  10   2    0.54    1.17
   8 -10   2    0.47    1.11
   8  10   3   10.62    2.01
   8 -10   3    5.93    1.62
   8  10   4    0.36    1.23
   8  10   4    1.03    1.39
   8 -10   4    1.53    1.36
   8  11  -7   11.88    1.94
   8  11  -6   28.41    2.80
   8  11  -5   30.61    2.87
   8  11  -4    2.44    1.23
   8 -11  -4    1.53    1.00
   8  11  -3    4.72    1.47
   8 -11  -3    6.00    1.44
   8  11  -2   -0.05    1.08
   8 -11  -2    0.54    1.12
   8  11  -1    5.33    1.53
   8 -11  -1    5.54    1.41
   8  11   0   23.14    2.70
   8 -11   0   26.95    2.69
   8  11   1   10.46    2.01
   8 -11   1    9.90    1.82
   8  11   2    4.42    1.61
   8 -11   2    3.04    1.39
   8  11   3    5.79    1.75
   8 -11   3    6.12    1.65
   8  12  -5   -0.48    1.09
   8  12  -4   18.25    2.48
   8 -12  -4   16.87    2.11
   8  12  -3   34.75    3.28
   8 -12  -3   40.77    3.23
   8  12  -2   15.60    2.35
   8 -12  -2   16.57    2.18
   8  12  -1    4.56    1.63
   8 -12  -1    2.33    1.35
   8  12   0    1.89    1.54
   8 -12   0    4.11    1.44
   8  12   1   -0.65    1.39
   8 -12   1    0.34    1.17
  -9   0  13   -0.86    1.14
  -9   0  12   31.70    3.14
  -9   0  11   -0.54    0.97
  -9   0  10   84.16    4.45
  -9   0   9    0.80    0.86
  -9   0   8   44.50    2.68
  -9   0   7   -0.57    0.63
   9   0  -6    1.93    0.69
  -9   0   6    3.89    0.80
  -9   0   5    0.23    0.48
   9   0  -5   -0.40    0.55
   9   0  -4  102.81    4.35
   9   0  -3    1.48    0.73
   9   0  -2   52.87    2.83
   9   0  -1    0.05    0.73
   9   0   0   24.69    2.09
   9   0   1    0.47    0.74
   9   0   2   -0.36    0.75
   9   0   3   -0.99    0.80
   9   0   4    1.00    0.99
   9   0   5    2.62    1.15
   9   0   6    3.57    1.30
   9   0   7   -0.41    1.00
   9   0   8   21.59    2.59
  -9   1  13   31.78    3.32
  -9  -1  13   30.27    3.28
  -9   1  12   -0.73    1.13
  -9  -1  12   -0.40    1.04
  -9   1  11   40.63    3.01
  -9  -1  11   32.58    3.05
  -9   1  10    0.18    0.91
  -9  -1  10    0.27    0.94
  -9   1   9    0.74    0.85
  -9  -1   9    1.08    0.93
  -9   1   8    3.71    1.00
  -9  -1   8    2.96    1.01
  -9   1   7   98.12    4.38
  -9  -1   7   95.20    4.43
  -9   1   6    2.76    0.71
   9   1  -6    2.31    0.76
  -9  -1   6    3.23    0.81
   9  -1  -6    1.77    0.66
   9   1  -5  183.56    6.86
  -9   1   5  178.75    6.89
   9  -1  -5  174.56    6.75
   9   1  -4    0.18    0.27
   9  -1  -4    0.94    0.66
   9   1  -3   88.30    3.97
   9  -1  -3   88.50    3.92
   9   1  -2   13.26    1.46
   9  -1  -2   14.93    1.50
   9   1  -1   23.69    2.05
   9  -1  -1   30.23    2.10
   9   1   0    0.59    0.73
   9  -1   0    0.01    0.68
   9   1   1  172.69    7.06
   9  -1   1  168.28    6.97
   9   1   2    0.32    0.85
   9  -1   2   -0.25    0.73
   9   1   3   96.75    4.64
   9  -1   3   91.30    4.54
   9   1   4    0.34    0.87
   9  -1   4    0.94    1.00
   9   1   5    0.42    1.03
   9  -1   5    3.45    1.26
   9   1   6    0.32    1.02
   9  -1   6   -0.75    1.00
   9   1   7   11.63    1.91
   9  -1   7   15.52    2.12
   9   1   8    4.72    1.53
   9  -1   8    3.00    1.45
  -9   2  13    0.00    1.33
  -9  -2  13    0.90    1.43
  -9   2  12   41.87    3.62
  -9  -2  12   36.72    3.46
  -9   2  11    0.43    0.96
  -9  -2  11   -0.53    0.95
  -9   2  10  102.66    5.11
  -9  -2  10   99.80    5.14
  -9   2   9   26.02    2.37
  -9  -2   9   21.12    2.25
  -9   2   8   40.72    2.64
  -9  -2   8   45.22    2.78
   9   2  -7    7.35    1.03
  -9   2   7    6.32    1.08
   9   2  -6    2.92    0.81
  -9   2   6    3.20    0.76
   9  -2  -6    4.03    0.78
   9   2  -5    9.10    1.20
   9  -2  -5    9.23    1.09
   9   2  -4   14.17    1.46
   9  -2  -4   15.67    1.43
   9   2  -3    0.01    0.63
   9  -2  -3   -0.52    0.58
   9   2  -2   63.83    3.26
   9  -2  -2   67.53    3.28
   9   2  -1    0.02    0.74
   9  -2  -1    0.18    0.68
   9   2   0   90.10    4.25
   9  -2   0   89.34    4.22
   9   2   1    3.22    1.07
   9  -2   1    2.76    0.95
   9   2   2    6.63    1.30
   9  -2   2    7.61    1.31
   9   2   3    2.67    1.12
   9  -2   3    2.14    0.99
   9   2   4    8.34    1.59
   9  -2   4    5.66    1.32
   9   2   5    5.58    1.39
   9  -2   5    4.65    1.31
   9   2   6   11.22    1.84
   9  -2   6   10.03    1.80
   9   2   7    0.39    1.07
   9  -2   7    0.08    1.19
   9   2   8   30.63    3.02
   9  -2   8   32.12    3.07
  -9   3  13   28.64    3.23
  -9  -3  13   26.08    3.10
  -9   3  12    6.91    1.67
  -9  -3  12    7.10    1.84
  -9   3  11   22.95    2.54
  -9  -3  11   23.58    2.61
  -9   3  10    0.77    1.02
  -9  -3  10    2.55    1.26
  -9   3   9    4.60    1.16
  -9  -3   9    5.27    1.32
  -9   3   8    7.39    1.24
   9   3  -7   56.73    2.89
  -9   3   7   61.50    3.10
   9   3  -6    5.48    1.02
   9  -3  -6    6.32    0.88
   9   3  -5   63.29    3.28
   9  -3  -5   78.91    3.25
   9   3  -4   -0.87    0.62
   9  -3  -4   -0.30    0.58
   9   3  -3   51.08    2.79
   9  -3  -3   54.02    2.77
   9   3  -2    6.09    1.09
   9  -3  -2    5.58    1.05
   9   3  -1    2.55    0.99
   9  -3  -1    1.51    0.80
   9   3   0    0.06    0.75
   9  -3   0    1.22    0.83
   9   3   1  120.93    5.41
   9  -3   1  117.16    5.25
   9   3   2    0.89    0.91
   9  -3   2    0.79    0.83
   9   3   3  134.32    5.95
   9  -3   3  127.40    5.83
   9   3   4    4.70    1.28
   9  -3   4    3.54    1.20
   9   3   5   13.07    1.91
   9  -3   5   13.09    1.97
   9   3   6    0.61    1.07
   9  -3   6    1.43    1.15
   9   3   7    1.52    1.26
   9  -3   7   -0.31    1.03
   9   3   8    2.12    1.44
   9  -3   8   -0.43    1.27
  -9   4  13    0.22    1.42
  -9  -4  13   -0.69    1.26
  -9   4  12   26.99    2.87
  -9   4  11    2.75    1.29
  -9   4  10  107.41    5.39
  -9   4   9   21.48    2.19
  -9   4   8   50.39    3.01
  -9   4   7    0.76    0.77
   9   4  -7    1.86    0.84
   9   4  -6    9.43    1.26
   9  -4  -6    9.69    1.09
   9   4  -5    9.55    1.30
   9  -4  -5    8.46    1.08
   9   4  -4  114.95    5.04
   9  -4  -4  119.18    4.85
   9   4  -3    7.02    1.25
   9  -4  -3    8.09    1.13
   9   4  -2  151.63    6.16
   9  -4  -2  142.49    5.96
   9   4  -1    6.78    1.25
   9  -4  -1    5.91    1.13
   9   4   0  168.16    7.06
   9  -4   0  176.59    7.04
   9   4   1    5.51    1.25
   9  -4   1    5.91    1.18
   9   4   2   25.60    1.83
   9   4   2   17.91    2.01
   9  -4   2   18.71    1.97
   9   4   3    4.00    1.20
   9  -4   3    1.09    1.03
   9   4   4    4.49    1.30
   9  -4   4    3.28    1.19
   9   4   5    3.22    1.27
   9  -4   5    1.19    1.11
   9   4   6   18.47    2.33
   9  -4   6   21.38    2.41
   9   4   7   -1.23    1.13
   9  -4   7    0.27    1.22
   9   4   8   12.63    2.12
   9  -4   8    7.95    1.79
  -9   5  12    1.71    1.31
  -9   5  11   15.76    2.22
  -9   5  10   10.43    1.75
  -9   5   9   23.34    2.36
  -9   5   8   15.56    1.84
   9   5  -7   91.82    4.23
   9   5  -6   27.73    1.95
   9   5  -5  103.94    4.69
   9  -5  -5  105.99    4.41
   9   5  -4  100.38    4.14
   9  -5  -4   71.11    3.62
   9   5  -3    5.41    1.17
   9  -5  -3    4.63    0.98
   9   5  -2    0.46    0.85
   9  -5  -2    1.04    0.72
   9   5  -1    9.63    1.43
   9  -5  -1   11.43    1.45
   9   5   0   -0.91    0.77
   9  -5   0    0.47    0.78
   9   5   1   79.13    4.12
   9  -5   1   82.56    4.10
   9   5   2   11.07    1.67
   9   5   2    9.69    1.43
   9  -5   2   11.65    1.60
   9   5   3  105.52    4.94
   9   5   3   96.98    4.94
   9  -5   3  102.83    4.95
   9   5   4    9.79    1.69
   9  -5   4   10.47    1.78
   9   5   5   28.92    2.77
   9  -5   5   24.25    2.52
   9   5   6    5.51    1.62
   9  -5   6    7.67    1.65
   9   5   7    0.71    1.29
   9  -5   7   -1.10    1.12
  -9   6  12   12.93    2.18
  -9   6  11   18.23    2.40
  -9   6  10   52.46    3.56
   9   6  -7   16.77    1.82
   9   6  -6    7.29    1.33
   9   6  -5   31.79    2.35
   9  -6  -5   36.05    2.17
   9   6  -4   -0.66    0.81
   9  -6  -4   -0.12    0.19
   9   6  -3   28.29    2.38
   9  -6  -3   30.56    2.05
   9   6  -2   74.60    3.81
   9  -6  -2   69.28    3.55
   9   6  -1   28.63    2.48
   9  -6  -1   34.57    2.33
   9   6   0   57.44    3.34
   9  -6   0   57.29    3.20
   9   6   1    0.93    0.96
   9  -6   1    0.51    0.83
   9   6   2    0.78    1.11
   9  -6   2    1.28    0.91
   9   6   3    1.04    0.89
   9   6   3    0.35    1.01
   9  -6   3    2.63    1.07
   9   6   4   32.49    2.52
   9   6   4   30.85    2.85
   9  -6   4   28.60    2.68
   9   6   5    5.30    1.53
   9  -6   5    4.47    1.38
   9   6   6   10.22    1.95
   9  -6   6   10.55    1.92
   9   6   7    3.36    1.50
   9  -6   7    2.88    1.54
   9   7  -7   -0.05    0.30
   9   7  -6   12.25    1.68
   9   7  -5   25.28    2.32
   9  -7  -5   27.55    1.98
   9   7  -4   35.02    2.54
   9  -7  -4   31.41    2.14
   9   7  -3    9.94    1.54
   9  -7  -3    9.53    1.41
   9   7  -2    3.11    1.08
   9  -7  -2    2.25    0.95
   9   7  -1    1.80    1.04
   9  -7  -1    0.67    0.83
   9   7   0   11.81    1.79
   9  -7   0   12.20    1.69
   9   7   1   31.49    2.74
   9  -7   1   29.65    2.57
   9   7   2    3.64    1.35
   9  -7   2    4.85    1.29
   9   7   3   30.24    2.83
   9   7   3   35.46    2.66
   9  -7   3   30.37    2.85
   9   7   4    9.23    1.80
   9   7   4    5.35    1.29
   9  -7   4    9.87    1.80
   9   7   5    4.69    1.52
   9  -7   5    5.18    1.52
   9   7   6   -0.44    1.25
   9  -7   6   -0.02    1.26
   9   8  -7    6.46    1.44
   9   8  -6    8.00    1.56
   9   8  -5    0.47    1.03
   9  -8  -5    1.69    0.89
   9   8  -4   11.64    1.72
   9  -8  -4   11.04    1.50
   9   8  -3   28.29    2.63
   9  -8  -3   32.22    2.29
   9   8  -2   53.33    3.29
   9  -8  -2   49.29    2.99
   9   8  -1   35.53    2.99
   9  -8  -1   30.74    2.59
   9   8   0   43.06    3.09
   9  -8   0   50.14    3.05
   9   8   1    6.04    1.54
   9  -8   1    5.49    1.38
   9   8   2    0.84    1.12
   9  -8   2    0.52    1.02
   9   8   3   26.09    2.75
   9  -8   3   24.31    2.55
   9   8   4   10.89    1.86
   9   8   4    8.26    1.88
   9  -8   4   10.22    1.84
   9   8   5    5.17    1.55
   9   8   5    3.34    1.41
   9  -8   5    2.73    1.41
   9   9  -8    5.74    1.47
   9   9  -7   30.98    2.80
   9   9  -6   22.27    2.37
   9   9  -5   20.85    2.34
   9  -9  -5   23.26    2.12
   9   9  -4    4.37    1.32
   9  -9  -4    5.66    1.29
   9   9  -3    3.04    1.33
   9  -9  -3    3.17    1.16
   9   9  -2    2.66    1.34
   9  -9  -2    3.54    1.17
   9   9  -1    1.03    1.10
   9  -9  -1    3.12    1.09
   9   9   0    3.79    1.41
   9  -9   0    3.91    1.27
   9   9   1    4.94    1.48
   9  -9   1    7.59    1.53
   9   9   2   10.43    1.86
   9  -9   2    8.81    1.66
   9   9   3    4.39    1.59
   9  -9   3    3.48    1.46
   9   9   4   19.84    2.60
   9   9   4   22.01    2.67
   9  -9   4   21.77    2.55
   9  10  -8   27.82    2.73
   9  10  -7    3.14    1.40
   9  10  -6    8.13    1.74
   9  10  -5    2.35    1.34
   9  10  -4   13.77    2.03
   9 -10  -4   14.63    1.86
   9  10  -3   51.59    3.58
   9 -10  -3   62.07    3.46
   9 -10  -2   59.43    3.56
   9  10  -1   24.12    2.70
   9 -10  -1   20.24    2.29
   9  10   0   24.95    2.80
   9 -10   0   27.77    2.74
   9  10   1    4.43    1.59
   9 -10   1    3.75    1.32
   9  10   2   -0.12    1.23
   9 -10   2    1.45    1.18
   9  10   3   -0.24    1.23
   9 -10   3    2.30    1.39
   9  11  -6   29.65    2.99
   9  11  -5    2.02    1.38
   9  11  -4    4.33    1.50
   9 -11  -4    5.67    1.43
   9  11  -3    2.15    1.34
   9 -11  -3    2.98    1.27
   9  11  -2    3.30    1.51
   9 -11  -2    2.96    1.28
   9  11  -1    0.28    1.19
   9 -11  -1   -1.06    1.07
   9  11   0    9.80    2.01
   9 -11   0    6.54    1.68
   9  11   1   15.23    2.29
   9 -11   1    9.22    1.85
   9  11   2   26.14    3.00
   9 -11   2   19.55    2.57
 -10   0  13   -0.79    1.17
 -10   0  12   41.56    3.25
 -10   0  11    0.99    1.10
 -10   0  10  100.97    5.06
 -10   0   9    0.83    0.86
 -10   0   8  140.54    6.13
  10   0  -6   11.06    1.28
  10   0  -5   -0.39    0.65
  10   0  -4    0.86    0.70
  10   0  -3   -0.13    0.67
  10   0  -2  163.37    6.67
  10   0  -1    0.74    0.75
  10   0   0  185.22    7.54
  10   0   1    0.63    0.81
  10   0   2  102.42    4.93
  10   0   3   -0.25    0.91
  10   0   4   17.66    2.11
  10   0   5    0.21    0.98
  10   0   6   17.80    2.27
  10   0   7   -0.64    1.16
 -10   1  13   42.66    3.77
 -10  -1  13   37.77    3.67
 -10   1  12    0.86    1.25
 -10  -1  12    2.39    1.39
 -10  -1  11   22.85    2.57
 -10   1  10   -0.43    0.85
 -10  -1  10   -0.06    0.98
 -10   1   9   10.80    1.59
 -10  -1   9   11.57    1.62
 -10  -1   8    1.61    0.88
  10   1  -6   -0.43    0.68
  10  -1  -6   -0.08    0.59
  10   1  -5  192.44    7.44
  10  -1  -5  192.44    7.36
  10   1  -4   10.27    1.31
  10   1  -3   27.10    2.20
  10  -1  -3   29.11    2.05
  10   1  -2    5.26    1.10
  10  -1  -2    6.42    1.16
  10   1  -1    4.54    1.08
  10  -1  -1    4.74    1.09
  10   1   0    0.43    0.80
  10  -1   0    1.33    0.92
  10   1   1   54.59    3.20
  10  -1   1   51.78    3.09
  10   1   2    4.58    1.25
  10  -1   2    5.08    1.27
  10   1   3   54.33    3.27
  10  -1   3   49.79    3.18
  10   1   4   -0.31    0.92
  10  -1   4   -0.68    1.00
  10   1   5   50.98    3.37
  10  -1   5   55.15    3.45
  10   1   6   -0.44    1.03
  10  -1   6    0.54    1.14
  10   1   7   -0.36    1.19
  10  -1   7   -0.25    1.22
 -10   2  13    1.25    1.43
 -10  -2  13   -0.88    1.24
 -10   2  12    7.17    1.77
 -10  -2  12    8.28    1.84
 -10   2  11    2.60    1.28
 -10  -2  11    2.95    1.31
 -10  -2  10   35.40    3.05
 -10  -2   9    0.59    0.92
  10   2  -6   27.52    1.94
  10  -2  -6   22.40    1.66
  10   2  -5    8.00    1.22
  10  -2  -5    9.01    1.19
  10   2  -3    0.52    0.79
  10  -2  -3    0.70    0.74
  10   2  -2  148.14    6.29
  10  -2  -2  153.77    6.24
  10   2  -1    3.53    1.06
  10  -2  -1    5.15    1.08
  10   2   0   70.58    3.65
  10  -2   0   66.30    3.60
  10   2   1    8.22    1.43
  10  -2   1    9.05    1.42
  10   2   2   52.64    3.25
  10  -2   2   53.23    3.17
  10   2   3    2.92    1.19
  10  -2   3    2.01    1.07
  10   2   4    5.66    1.45
  10  -2   4    7.16    1.51
  10   2   5   -0.14    1.00
  10  -2   5   -0.77    0.93
  10   2   6   29.42    2.92
  10  -2   6   36.13    3.20
  10   2   7    3.00    1.43
  10  -2   7    7.37    1.80
 -10  -3  13   45.98    4.13
 -10  -3  12    3.85    1.45
 -10  -3  11   11.34    1.91
  10   3  -7   50.57    2.70
  10   3  -6    0.86    0.78
  10  -3  -6    1.91    0.73
  10  -3  -5   55.15    2.78
  10   3  -3    7.22    1.27
  10  -3  -3    9.17    1.26
  10   3  -2    9.41    1.44
  10  -3  -2    9.54    1.38
  10   3  -1   64.05    3.44
  10  -3  -1   62.10    3.37
  10   3   0   31.40    2.63
  10  -3   0   37.83    2.47
  10   3   1   22.02    2.20
  10  -3   1   20.79    2.08
  10   3   2    4.69    1.27
  10  -3   2    4.25    1.20
  10   3   3   50.08    3.19
  10  -3   3   46.32    3.10
  10   3   4    8.02    1.61
  10  -3   4    8.94    1.67
  10   3   5   15.11    2.18
  10  -3   5   17.60    2.24
  10   3   6    4.39    1.44
  10  -3   6    4.49    1.50
  10   3   7    0.43    1.21
  10  -3   7    1.13    1.36
  10   4  -7    3.44    1.00
  10   4  -6  104.89    4.65
  10   4  -5   44.18    2.62
  10  -4  -5   42.21    2.40
  10   4  -4   15.53    1.73
  10   4  -3   14.46    1.69
  10  -4  -3   17.22    1.70
  10   4  -2   19.50    2.01
  10  -4  -2   23.48    2.07
  10   4  -1    1.62    0.99
  10  -4  -1    2.33    0.93
  10   4   0  139.20    6.05
  10  -4   0  133.99    5.94
  10   4   1    1.28    1.02
  10  -4   1    0.15    0.82
  10   4   2    5.34    1.40
  10  -4   2    5.40    1.27
  10   4   3    1.82    1.16
  10  -4   3    0.54    0.98
  10   4   4   -0.08    1.01
  10  -4   4    1.61    1.17
  10   4   5    2.50    1.39
  10  -4   5    2.19    1.30
  10   4   6   37.37    3.34
  10  -4   6   30.27    3.01
  10   4   7    6.32    1.65
  10  -4   7    2.44    1.41
  10   5  -7   26.63    2.23
  10   5  -6    0.48    0.33
  10   5  -5   46.69    2.82
  10  -5  -5   51.82    2.71
  10   5  -4   39.69    2.55
  10   5  -3   75.51    3.78
  10  -5  -3   72.64    3.64
  10   5  -2   40.14    2.65
  10  -5  -2   40.05    2.52
  10   5  -1    6.43    1.32
  10  -5  -1    7.62    1.36
  10   5   0    1.97    1.02
  10  -5   0    1.16    0.89
  10   5   1    4.93    1.31
  10  -5   1    9.30    1.50
  10   5   2    4.37    1.30
  10  -5   2    4.97    1.27
  10   5   3   48.29    3.28
  10  -5   3   50.69    3.32
  10   5   4   -0.65    1.08
  10  -5   4    0.78    1.11
  10   5   5   15.55    2.25
  10  -5   5   14.73    2.10
  10   5   6    2.15    1.40
  10  -5   6   -2.28    1.00
  10   6  -7    2.80    1.07
  10   6  -6   23.31    2.17
  10   6  -5   -0.66    0.85
  10  -6  -5    0.08    0.69
  10   6  -4   28.55    2.48
  10  -6  -4   31.69    2.15
  10   6  -3    1.16    0.95
  10  -6  -3    0.10    0.80
  10   6  -2   53.64    3.34
  10  -6  -2   60.70    3.26
  10   6  -1    4.79    1.25
  10  -6  -1    4.32    1.19
  10   6   0   30.26    2.66
  10  -6   0   32.61    2.71
  10   6   1   19.59    2.19
  10  -6   1   14.42    1.89
  10   6   2   14.26    1.96
  10  -6   2   13.26    1.88
  10   6   3   -0.24    1.10
  10  -6   3    0.21    1.06
  10   6   4    1.26    1.20
  10  -6   4    1.09    1.13
  10   6   5   10.86    1.98
  10  -6   5    8.33    1.85
  10   6   6   14.91    2.36
  10  -6   6   15.81    2.30
  10   7  -7   15.53    1.81
  10   7  -6   23.82    2.34
  10   7  -5   97.18    4.96
  10  -7  -5  110.62    4.72
  10   7  -4   28.06    2.49
  10  -7  -4   23.73    2.15
  10   7  -3   19.07    2.14
  10  -7  -3   25.77    2.25
  10   7  -2    9.61    1.63
  10  -7  -2    7.73    1.36
  10   7  -1    0.46    0.96
  10  -7  -1   -0.69    0.75
  10   7   0    0.76    0.99
  10  -7   0   -0.34    0.92
  10   7   1   11.34    1.91
  10  -7   1    8.23    1.62
  10   7   2    5.82    1.56
  10  -7   2    4.39    1.33
  10   7   3   18.59    2.34
  10  -7   3   15.95    2.23
  10   7   4   10.14    1.95
  10  -7   4    6.48    1.68
  10   7   5   29.58    3.06
  10  -7   5   25.41    2.92
  10   8  -7    6.21    1.50
  10   8  -6    1.88    1.12
  10   8  -5   -1.37    0.92
  10  -8  -5   -0.37    0.83
  10   8  -4    6.58    1.47
  10  -8  -4    7.10    1.34
  10   8  -3   14.86    2.03
  10  -8  -3   16.99    1.94
  10   8  -2   31.47    2.84
  10  -8  -2   33.01    2.69
  10   8  -1   12.83    2.01
  10  -8  -1   11.79    1.76
  10   8   0   21.69    2.46
  10  -8   0   21.75    2.32
  10   8   1   14.78    2.12
  10  -8   1   19.22    2.25
  10   8   2   10.58    1.97
  10  -8   2   10.57    1.79
  10   8   3    2.66    1.40
  10  -8   3    1.96    1.27
  10   8   4    3.30    1.59
  10  -8   4    1.88    1.32
  10   9  -7    8.92    1.76
  10   9  -6   43.22    3.18
  10   9  -5   33.97    3.00
  10   9  -4    7.96    1.70
  10  -9  -4    6.46    1.42
  10   9  -3   10.43    1.84
  10  -9  -3   15.53    1.93
  10   9  -2    1.69    1.26
  10  -9  -2    1.90    1.08
  10   9  -1   12.15    1.97
  10  -9  -1   11.52    1.81
  10   9   0    0.62    1.13
  10  -9   0    0.18    0.98
  10   9   1   18.73    2.40
  10  -9   1   19.52    2.32
  10   9   2    3.44    1.52
  10  -9   2    3.01    1.34
  10   9   3   23.55    2.81
  10  -9   3   31.76    3.02
  10  10  -7    1.78    1.28
  10  10  -6   -0.44    1.13
  10  10  -5    1.81    1.29
  10  10  -4    1.80    1.30
  10 -10  -4    0.76    1.09
  10  10  -3    3.60    1.49
  10 -10  -3    4.76    1.37
  10  10  -2   26.95    2.81
  10 -10  -2   26.29    2.66
  10  10  -1   21.29    2.63
  10 -10  -1   35.59    3.00
  10  10   0    0.65    1.32
  10 -10   0    2.40    1.27
  10  10   1    8.57    1.91
  10 -10   1    8.18    1.75
  10  10   2   16.63    2.46
  10 -10   2   14.54    2.20
  10  11  -5   19.64    2.56
  10  11  -4   21.39    2.71
  10 -11  -4   26.43    2.54
  10  11  -3   -0.05    1.25
  10 -11  -3    1.22    1.09
  10  11  -2   -0.86    1.14
  10 -11  -2    0.44    1.22
  10  11  -1   -1.23    1.16
  10 -11  -1   -0.05    1.17
  11   0  -6   22.28    1.90
  11   0  -5    1.29    0.81
  11   0  -4   18.64    1.82
  11   0  -3    0.45    0.75
  11   0  -2   83.47    4.08
  11   0  -1   -0.43    0.70
  11   0   0   18.55    2.01
  11   0   1   -0.50    0.83
  11   0   2    2.26    1.09
  11   0   3   -1.04    0.95
  11   0   4    8.25    1.67
  11   0   5   -0.62    1.08
  11   0   6    0.19    1.14
  11   1  -6    2.33    0.89
  11  -1  -6    1.25    0.76
  11   1  -5   96.10    4.29
  11  -1  -5   88.63    4.15
  11   1  -4    4.86    1.10
  11  -1  -4    3.55    1.01
  11   1  -3  142.84    5.99
  11  -1  -3  137.53    5.89
  11   1  -2    1.03    0.84
  11  -1  -2    0.37    0.76
  11   1  -1   20.34    2.11
  11  -1  -1   20.76    2.08
  11   1   0    3.75    1.17
  11  -1   0    2.87    1.09
  11   1   1   16.40    1.99
  11  -1   1   12.77    1.76
  11   1   2   -0.78    0.89
  11  -1   2   -0.39    0.91
  11   1   3   41.56    2.94
  11  -1   3   34.51    3.02
  11   1   4    0.51    1.10
  11  -1   4   -0.43    1.06
  11   1   5   45.65    3.22
  11  -1   5   39.96    3.39
  11   1   6   -1.86    1.03
  11  -1   6   -0.16    1.17
  11   2  -6   30.84    2.13
  11  -2  -6   29.96    2.02
  11  -2  -5    3.62    0.94
  11   2  -4    2.19    0.95
  11  -2  -4    2.11    0.88
  11   2  -3    1.88    0.96
  11  -2  -3    1.28    0.86
  11   2  -2   74.10    3.84
  11  -2  -2   72.72    3.72
  11   2  -1    7.94    1.40
  11  -2  -1   11.24    1.54
  11   2   0   95.62    4.54
  11  -2   0   81.98    4.31
  11   2   1    1.18    1.03
  11  -2   1    1.61    1.05
  11   2   2   25.58    2.53
  11  -2   2   24.82    2.43
  11   2   3    0.16    1.09
  11  -2   3    1.43    1.11
  11   2   4   -0.40    1.00
  11  -2   4    0.28    1.08
  11   2   5    0.00    1.14
  11  -2   5    0.65    1.21
  11   2   6    1.69    1.28
  11  -2   6   -0.14    1.28
  11   3  -6   -0.82    0.65
  11   3  -5   76.43    3.80
  11  -3  -5   77.64    3.67
  11   3  -4    5.71    1.22
  11  -3  -4    2.91    0.96
  11   3  -3  156.03    6.64
  11  -3  -3  158.95    6.54
  11   3  -2   38.66    2.61
  11  -3  -2   39.88    2.62
  11   3  -1   20.57    2.13
  11  -3  -1   20.79    2.10
  11   3   0   -0.18    0.89
  11  -3   0    0.48    0.85
  11   3   1   43.14    2.93
  11  -3   1   42.30    2.86
  11   3   2   23.56    2.41
  11  -3   2   23.45    2.41
  11   3   3   71.59    4.21
  11  -3   3   78.62    4.31
  11   3   4   -0.09    1.08
  11  -3   4   -1.07    0.97
  11   3   5   47.90    3.48
  11  -3   5   55.24    3.72
  11   3   6   -0.81    1.24
  11  -3   6   -0.16    1.29
  11   4  -7   12.67    1.56
  11   4  -6   58.08    3.14
  11   4  -5    0.62    0.84
  11  -4  -5    1.95    0.82
  11   4  -4   -0.19    0.81
  11  -4  -4   -0.56    0.64
  11   4  -3   16.85    1.89
  11  -4  -3   16.58    1.77
  11   4  -2   26.27    2.43
  11  -4  -2   31.29    2.49
  11   4  -1    5.14    1.26
  11  -4  -1    4.78    1.22
  11   4   0   38.87    2.77
  11  -4   0   37.02    2.98
  11   4   1   16.86    2.09
  11  -4   1   17.97    2.08
  11   4   2    7.81    1.62
  11  -4   2    7.70    1.54
  11   4   3    3.46    1.43
  11  -4   3    4.57    1.44
  11   4   4   -1.22    1.09
  11  -4   4    0.46    1.22
  11   4   5   -0.68    1.25
  11  -4   5   -0.53    1.28
  11   4   6    9.29    1.98
  11  -4   6    5.52    1.67
  11   5  -7   14.07    1.72
  11   5  -6   14.98    1.76
  11   5  -5   17.40    1.90
  11  -5  -5   17.05    1.72
  11   5  -4    6.24    1.34
  11  -5  -4    6.55    1.27
  11   5  -3   40.51    2.78
  11  -5  -3   46.75    2.75
  11   5  -2   37.29    2.71
  11  -5  -2   38.17    2.54
  11   5  -1    0.42    0.92
  11  -5  -1    1.94    1.00
  11   5   0    1.32    1.12
  11  -5   0   -0.73    0.86
  11   5   1   13.79    2.02
  11  -5   1   18.20    2.13
  11   5   2   -0.61    1.02
  11  -5   2    0.36    1.06
  11   5   3   31.72    3.03
  11  -5   3   26.05    2.71
  11   5   4    3.05    1.54
  11  -5   4    0.21    1.14
  11   5   5   26.85    2.91
  11  -5   5   30.39    3.04
  11   6  -7    7.40    1.43
  11   6  -6   21.11    2.14
  11   6  -5   -0.06    0.83
  11  -6  -5    0.96    0.85
  11   6  -4    0.82    0.94
  11  -6  -4    1.40    0.92
  11   6  -3   32.99    2.78
  11  -6  -3   38.47    2.56
  11   6  -2   55.80    3.45
  11  -6  -2   53.34    3.23
  11   6  -1    4.12    1.41
  11  -6  -1    3.27    1.15
  11   6   0   61.99    3.81
  11  -6   0   70.81    3.87
  11   6   1    5.25    1.48
  11  -6   1    6.37    1.47
  11   6   2   23.49    2.58
  11  -6   2   21.86    2.44
  11   6   3    7.44    1.72
  11  -6   3    8.53    1.76
  11   6   4    3.33    1.56
  11  -6   4    2.23    1.40
  11   6   5   -0.34    1.23
  11  -6   5    0.66    1.42
  11   7  -7   26.66    2.51
  11   7  -6   24.46    2.47
  11   7  -5   23.00    2.36
  11  -7  -5   26.71    2.25
  11   7  -4   37.34    3.03
  11  -7  -4   35.33    2.46
  11   7  -3   33.66    2.89
  11  -7  -3   34.57    2.75
  11   7  -2    4.79    1.37
  11  -7  -2    6.81    1.39
  11   7  -1    7.66    1.57
  11  -7  -1    6.46    1.42
  11   7   0    0.71    1.07
  11  -7   0    1.20    1.15
  11   7   1   20.04    2.41
  11  -7   1   18.71    2.33
  11   7   2   10.69    1.94
  11  -7   2   11.15    1.92
  11   7   3   22.01    2.71
  11  -7   3   13.40    2.15
  11   7   4    1.15    1.38
  11  -7   4    3.43    1.59
  11   8  -7   10.04    1.78
  11   8  -6   30.74    2.86
  11   8  -5    1.46    1.18
  11  -8  -5   -1.04    0.83
  11   8  -4    2.71    1.30
  11  -8  -4    1.60    1.03
  11   8  -3    4.20    1.47
  11  -8  -3    2.76    1.17
  11   8  -2   38.94    3.24
  11   8  -1   31.51    2.91
  11  -8  -1   30.22    2.80
  11   8   0   40.66    3.47
  11  -8   0   42.67    3.43
  11   8   1    8.65    1.90
  11  -8   1   10.42    1.88
  11   8   2    5.22    1.65
  11  -8   2    6.09    1.58
  11   8   3    0.06    1.29
  11  -8   3    1.20    1.36
  11   9  -7    6.59    1.61
  11   9  -6   15.00    2.11
  11   9  -5   56.54    3.73
  11   9  -4   31.85    3.01
  11  -9  -4   33.64    2.79
  11   9  -3    6.22    1.61
  11  -9  -3    7.19    1.53
  11   9  -2    1.74    1.26
  11  -9  -2   -1.19    0.99
  11   9  -1    1.58    1.26
  11  -9  -1   -0.32    0.98
  11   9   0    5.69    1.59
  11  -9   0    2.97    1.36
  11   9   1    1.32    1.37
  11  -9   1    0.88    1.17
  11   9   2   10.58    2.04
  11  -9   2   11.65    2.05
  11  10  -6   16.19    2.33
  11  10  -5    0.36    1.16
  11  10  -4   13.22    2.13
  11 -10  -4   13.30    1.98
  11  10  -3    2.33    1.42
  11 -10  -3    2.51    1.25
  11  10  -2    7.89    1.92
  11 -10  -2    6.75    1.61
  11  10  -1   18.59    2.62
  11 -10  -1   19.47    2.41
  11  10   0   16.24    2.46
  11 -10   0   13.46    2.09
  12   0  -6   57.00    3.08
  12   0  -5   -1.06    0.56
  12   0  -4    0.24    0.83
  12   0  -3   -0.23    0.78
  12   0  -2    5.66    1.27
  12   0  -1   -0.85    0.80
  12   0   0  159.39    6.99
  12   0   1   -0.57    0.95
  12   0   2   79.34    4.38
  12   0   3   -0.02    1.03
  12   0   4    2.34    1.33
  12   0   5    2.61    1.39
  12   1  -6   11.48    1.51
  12  -1  -6    8.24    1.31
  12   1  -4    0.52    0.84
  12  -1  -4    0.26    0.74
  12   1  -3  106.59    5.06
  12  -1  -3  111.33    5.05
  12   1  -2    2.04    1.08
  12  -1  -2    1.74    1.02
  12   1  -1    7.98    1.48
  12  -1  -1    9.32    1.53
  12   1   0    0.20    0.94
  12  -1   0   -0.70    0.88
  12   1   1   12.97    1.82
  12  -1   1   11.22    1.76
  12   1   2    4.72    1.41
  12  -1   2    6.93    1.53
  12   1   3   62.79    3.87
  12  -1   3   59.07    3.78
  12   1   4    1.67    1.31
  12  -1   4   -0.69    1.13
  12   1   5   11.88    2.14
  12  -1   5   10.60    2.00
  12   2  -6  109.03    4.91
  12   2  -5    0.28    0.78
  12  -2  -5    0.57    0.81
  12   2  -4    6.60    1.28
  12  -2  -4    4.92    1.17
  12   2  -3    4.77    1.22
  12  -2  -3    4.97    1.19
  12   2  -2    1.78    1.03
  12  -2  -2    0.51    0.84
  12   2  -1    2.97    1.15
  12  -2  -1    2.74    1.08
  12   2   0   29.98    2.71
  12  -2   0   33.50    2.79
  12   2   1    6.63    1.49
  12  -2   1    6.97    1.52
  12   2   2   44.75    3.26
  12  -2   2   54.27    3.38
  12   2   3    0.20    1.18
  12  -2   3    1.68    1.31
  12   2   4    7.71    1.80
  12  -2   4    5.26    1.57
  12   2   5    0.83    1.27
  12  -2   5    0.97    1.30
  12   3  -6    6.02    1.26
  12   3  -5  100.27    4.67
  12  -3  -5   93.63    4.45
  12   3  -4    6.02    1.29
  12  -3  -4    5.78    1.24
  12   3  -3   43.01    2.98
  12  -3  -3   51.05    3.01
  12   3  -2   -0.02    0.91
  12  -3  -2    1.88    0.97
  12   3  -1   27.55    2.56
  12  -3  -1   27.73    2.55
  12   3   0   16.42    2.06
  12  -3   0   16.57    2.00
  12   3   1    5.82    1.43
  12  -3   1    6.67    1.50
  12   3   2    1.16    1.14
  12  -3   2    1.40    1.09
  12   3   3   22.56    2.66
  12  -3   3   18.23    2.36
  12   3   4    0.51    1.21
  12  -3   4    1.14    1.31
  12   3   5   25.95    2.93
  12  -3   5   23.70    2.89
  12   4  -6    0.73    0.38
  12   4  -5    6.48    1.34
  12  -4  -5    5.69    1.24
  12   4  -4   25.60    2.39
  12  -4  -4   25.68    2.27
  12   4  -3   12.51    1.79
  12  -4  -3   11.10    1.58
  12   4  -2   13.88    1.88
  12  -4  -2   17.00    1.93
  12   4  -1   11.81    1.80
  12  -4  -1   13.20    1.82
  12   4   0   16.94    2.13
  12  -4   0   16.33    2.02
  12   4   1    1.68    1.20
  12  -4   1    0.12    0.96
  12   4   2   37.06    3.25
  12  -4   2   42.82    3.42
  12   4   3    5.39    1.59
  12  -4   3    4.55    1.58
  12   4   4    2.44    1.47
  12  -4   4    2.11    1.40
  12   4   5   -1.92    1.21
  12  -4   5   -0.54    1.23
  12   5  -7   13.03    1.73
  12   5  -6    3.56    1.21
  12   5  -5   93.36    4.79
  12  -5  -5  106.83    4.70
  12   5  -4    4.31    1.25
  12  -5  -4    2.94    1.09
  12   5  -3   20.69    2.26
  12  -5  -3   20.42    2.12
  12   5  -2    7.52    1.56
  12  -5  -2    4.74    1.30
  12   5  -1   28.36    2.66
  12  -5  -1   21.13    2.30
  12   5   0   -0.47    0.95
  12  -5   0   -0.61    0.97
  12   5   1    5.42    1.53
  12  -5   1    4.52    1.50
  12   5   2    7.38    1.72
  12  -5   2    9.06    1.77
  12   5   3   14.38    2.29
  12  -5   3   17.62    2.33
  12   5   4    5.91    1.74
  12  -5   4    7.18    1.75
  12   6  -7    1.24    0.65
  12   6  -6   82.21    4.33
  12   6  -5    1.16    1.12
  12  -6  -5    1.09    0.95
  12   6  -4   10.91    1.78
  12  -6  -4   16.43    1.91
  12   6  -3   16.96    2.14
  12  -6  -3   17.31    1.96
  12   6  -2   10.49    1.81
  12  -6  -2    9.41    1.62
  12   6  -1   24.35    2.54
  12  -6  -1   23.21    2.42
  12   6   0   36.16    3.21
  12  -6   0   34.21    3.02
  12   6   1   28.18    2.89
  12  -6   1   26.05    2.70
  12   6   2   36.33    3.34
  12  -6   2   38.14    3.31
  12   6   3    1.88    1.53
  12  -6   3    0.07    1.26
  12   7  -7    3.74    1.36
  12   7  -6    6.15    1.47
  12   7  -5   33.96    2.91
  12  -7  -5   31.97    2.64
  12   7  -4   23.73    2.46
  12  -7  -4   19.44    2.16
  12   7  -3   24.67    2.56
  12  -7  -3   24.28    2.39
  12   7  -2   21.83    2.48
  12  -7  -2   22.27    2.38
  12   7  -1   12.72    2.00
  12  -7  -1   13.48    2.02
  12   7   0    5.87    1.57
  12  -7   0    7.93    1.63
  12   7   1    3.32    1.50
  12  -7   1    4.22    1.53
  12   7   2    1.10    1.37
  12  -7   2    1.25    1.41
  12   7   3    9.46    2.17
  12  -7   3    4.32    1.74
  12   8  -7   26.03    2.67
  12   8  -6   13.82    2.03
  12   8  -5   11.98    1.98
  12   8  -4   -0.74    1.17
  12  -8  -4    2.04    1.14
  12   8  -3    0.67    1.12
  12  -8  -3    0.60    1.12
  12   8  -2    5.45    1.62
  12  -8  -2    5.74    1.47
  12   8  -1    4.48    1.60
  12  -8  -1    6.80    1.69
  12   8   0   60.29    3.98
  12  -8   0   51.92    3.60
  12   8   1   19.39    2.54
  12  -8   1   17.93    2.38
  12   8   2   13.28    2.28
  12  -8   2   13.09    2.14
  12   9  -6    5.22    1.59
  12   9  -5    4.20    1.61
  12   9  -4   27.72    2.90
  12  -9  -4   20.19    2.35
  12   9  -3   14.42    2.32
  12  -9  -3   16.43    2.19
  12   9  -2   31.22    3.17
  12  -9  -2   34.83    3.10
  12   9  -1    6.70    1.81
  12  -9  -1    4.41    1.47
  12   9   0    2.44    1.56
  12  -9   0    0.88    1.25
  13   0  -6  208.57    8.27
  13   0  -5    0.48    0.72
  13   0  -4   16.99    1.97
  13   0  -3   -1.29    0.76
  13   0  -2   45.74    3.07
  13   0  -1   -0.84    0.86
  13   0   0   16.76    2.10
  13   0   1   -1.32    0.95
  13   0   2   36.49    3.24
  13   0   3   -1.20    1.06
  13   0   4   33.62    3.26
  13   1  -6    1.14    0.98
  13   1  -5   19.67    2.11
  13   1  -4   12.54    1.72
  13  -1  -4   13.83    1.76
  13   1  -3   55.15    3.29
  13  -1  -3   53.26    3.29
  13   1  -2   11.45    1.72
  13  -1  -2   11.63    1.74
  13   1  -1   47.39    3.13
  13  -1  -1   45.78    3.15
  13   1   0    6.22    1.51
  13  -1   0    8.42    1.64
  13   1   1    4.10    1.38
  13  -1   1    2.70    1.24
  13   1   2    0.97    1.23
  13  -1   2    3.50    1.39
  13   1   3   24.98    2.73
  13  -1   3   24.64    2.71
  13   1   4    3.10    1.52
  13  -1   4    2.92    1.56
  13   2  -6  113.54    5.24
  13   2  -5    0.21    0.84
  13  -2  -5    0.56    0.63
  13   2  -4    8.30    1.46
  13  -2  -4    5.87    1.30
  13   2  -3    1.53    1.02
  13  -2  -3    0.28    0.95
  13   2  -2   12.70    1.85
  13  -2  -2   11.91    1.70
  13   2  -1    7.93    1.63
  13  -2  -1   12.79    1.79
  13   2   0   22.32    2.52
  13  -2   0   18.74    2.22
  13   2   1    1.26    1.12
  13  -2   1    0.02    1.08
  13   2   2   10.41    1.91
  13  -2   2   12.93    2.00
  13   2   3    0.43    1.22
  13  -2   3   -1.66    1.08
  13   2   4    2.21    1.42
  13  -2   4    3.17    1.50
  13   3  -6    0.73    0.49
  13   3  -5   31.14    2.66
  13  -3  -5   27.04    2.41
  13   3  -4    2.05    1.06
  13  -3  -4    5.01    1.29
  13   3  -3   64.82    3.69
  13  -3  -3   55.87    3.47
  13   3  -2    4.75    1.39
  13  -3  -2    6.71    1.41
  13   3  -1   54.58    3.54
  13  -3  -1   60.33    3.62
  13   3   0    8.41    1.69
  13  -3   0   12.08    1.86
  13   3   1    7.13    1.68
  13  -3   1    8.81    1.80
  13   3   2    2.83    1.41
  13  -3   2    4.64    1.46
  13   3   3    6.51    1.77
  13  -3   3    7.59    1.84
  13   3   4    3.80    1.66
  13  -3   4    2.33    1.55
  13   4  -6   80.21    4.16
  13   4  -5    1.10    1.00
  13  -4  -5    2.03    0.97
  13   4  -4   37.89    2.77
  13  -4  -4   38.78    2.65
  13   4  -3    1.03    1.03
  13  -4  -3    0.98    0.97
  13   4  -2   17.76    2.17
  13  -4  -2   16.73    2.04
  13   4  -1    5.22    1.48
  13  -4  -1    8.37    1.69
  13   4   0   22.46    2.57
  13  -4   0   18.61    2.33
  13   4   1    1.80    1.27
  13  -4   1    1.07    1.15
  13   4   2   22.70    2.69
  13  -4   2   22.90    2.64
  13   4   3    0.42    1.27
  13  -4   3   -0.18    1.29
  13   5  -6    2.62    1.21
  13   5  -5   41.26    2.84
  13  -5  -5   35.45    2.55
  13   5  -4   29.30    2.70
  13  -5  -4   31.27    2.68
  13   5  -3   61.51    3.75
  13  -5  -3   63.63    3.70
  13   5  -2   10.08    1.78
  13  -5  -2    7.12    1.53
  13   5  -1   16.39    2.21
  13  -5  -1   17.15    2.18
  13   5   0    6.95    1.64
  13  -5   0    8.85    1.81
  13   5   1    1.26    1.26
  13  -5   1    5.17    1.55
  13   5   2    0.89    1.38
  13  -5   2    0.95    1.26
  13   5   3    7.86    1.94
  13  -5   3    4.81    1.73
  13   6  -6   29.97    2.73
  13   6  -5    5.38    1.45
  13  -6  -5    1.98    0.94
  13   6  -4   19.47    2.37
  13  -6  -4   18.86    2.18
  13   6  -3    1.53    1.31
  13  -6  -3    2.76    1.26
  13   6  -2   -1.07    1.05
  13  -6  -2    0.86    1.10
  13   6  -1   10.09    1.92
  13  -6  -1    9.19    1.70
  13   6   0   32.35    3.17
  13  -6   0   31.08    3.04
  13   6   1    0.54    1.35
  13  -6   1    5.73    1.67
  13   6   2   10.33    2.14
  13  -6   2    4.93    1.71
  13   7  -7    1.80    1.30
  13   7  -6    2.87    1.41
  13   7  -5   12.27    1.97
  13   7  -4    2.87    1.42
  13  -7  -4    1.32    1.14
  13   7  -3   12.54    2.05
  13  -7  -3   17.85    2.20
  13   7  -2   10.11    1.90
  13  -7  -2    9.75    1.84
  13   7  -1    5.64    1.72
  13  -7  -1    1.09    1.26
  13   7   0    3.33    1.56
  13  -7   0    1.51    1.26
  13   7   1    1.48    1.46
  13  -7   1    1.46    1.33
  13   8  -6   21.45    2.52
  13   8  -5    2.28    1.32
  13   8  -4    3.15    1.45
  13  -8  -4    5.46    1.54
  13   8  -3    8.93    1.87
  13  -8  -3   11.91    1.94
  13   8  -2    0.30    1.35
  13  -8  -2   -0.07    1.10
  13   8  -1    3.03    1.45
  13  -8  -1   -0.56    1.12
  14   0  -5    1.58    1.05
  14   0  -4  127.51    5.87
  14   0  -3    0.02    0.92
  14   0  -2    4.18    1.37
  14   0  -1    0.47    1.04
  14   0   0    1.64    1.17
  14   0   1    0.66    1.11
  14   0   2    3.95    1.44
  14   0   3   -1.03    1.16
  14   1  -6    0.55    0.95
  14   1  -5   20.18    2.19
  14  -1  -5   20.22    2.17
  14   1  -4    1.74    1.06
  14  -1  -4    0.88    1.06
  14   1  -3   30.88    2.78
  14  -1  -3   33.38    2.85
  14   1  -2   -0.80    0.88
  14  -1  -2   -0.14    0.87
  14   1  -1   74.51    4.23
  14  -1  -1   71.92    4.21
  14   1   0    2.11    1.24
  14  -1   0    1.21    1.13
  14   1   1    1.05    1.21
  14  -1   1    4.49    1.51
  14   1   2    9.74    1.94
  14  -1   2   14.60    2.13
  14   1   3   10.98    2.10
  14  -1   3    9.40    1.98
  14   2  -6   23.07    2.25
  14   2  -5    4.33    1.26
  14  -2  -5    1.46    0.94
  14   2  -4   49.49    3.31
  14  -2  -4   48.30    3.10
  14   2  -3   -0.14    1.06
  14  -2  -3   -0.84    0.91
  14   2  -2    3.67    1.32
  14  -2  -2    4.55    1.31
  14   2  -1    1.43    1.18
  14  -2  -1    1.77    1.22
  14   2   0   33.42    3.13
  14  -2   0   34.57    3.12
  14   2   1    7.53    1.71
  14  -2   1    3.93    1.46
  14   2   2    8.65    1.94
  14  -2   2   10.22    1.97
  14   3  -6    2.29    1.09
  14   3  -5   14.37    1.93
  14  -3  -5    6.29    1.18
  14   3  -4    1.80    1.24
  14  -3  -4    1.60    1.15
  14   3  -3   73.20    4.16
  14  -3  -3   67.44    3.98
  14   3  -2    1.04    1.28
  14  -3  -2    0.54    1.14
  14   3  -1   31.34    3.01
  14  -3  -1   35.69    3.17
  14   3   0    3.40    1.45
  14  -3   0    1.00    1.22
  14   3   1    5.21    1.68
  14  -3   1    6.96    1.70
  14   3   2    6.42    1.73
  14  -3   2    5.79    1.72
  14   4  -6   48.09    3.23
  14   4  -5    4.92    1.44
  14   4  -4   14.58    2.02
  14  -4  -4   16.60    2.01
  14   4  -3    0.30    1.12
  14  -4  -3   -0.99    1.00
  14   4  -2    4.59    1.48
  14  -4  -2    2.04    1.20
  14   4  -1    4.66    1.57
  14  -4  -1    3.99    1.50
  14   4   0   17.54    2.38
  14  -4   0   14.11    2.16
  14   4   1   11.39    2.12
  14  -4   1    7.91    1.87
  14   4   2   24.31    2.92
  14  -4   2   20.80    2.65
  14   5  -6    0.29    1.08
  14   5  -5   10.39    1.84
  14   5  -4    5.30    1.58
  14  -5  -4    5.08    1.39
  14   5  -3   68.83    4.12
  14  -5  -3   58.75    3.77
  14   5  -2    1.31    1.24
  14  -5  -2    0.49    1.16
  14   5  -1   27.40    2.86
  14  -5  -1   26.43    2.83
  14   5   0    0.15    1.17
  14  -5   0    0.26    1.17
  14   5   1   10.13    2.02
  14  -5   1    5.61    1.68
  14   6  -6   39.86    3.32
  14   6  -5    2.17    1.36
  14   6  -4   18.25    2.32
  14  -6  -4   12.38    1.91
  14   6  -3   13.58    2.13
  14  -6  -3   13.67    2.05
  14   6  -2    7.86    1.84
  14  -6  -2    5.85    1.65
  14   6  -1    2.73    1.50
  14  -6  -1    4.52    1.45
  14   6   0   16.49    2.50
  14  -6   0   14.27    2.27
  14   7  -6   -0.65    1.08
  14   7  -5   13.21    2.08
  14   7  -4   10.47    2.07
  14  -7  -4   11.25    1.88
  14   7  -3   59.37    4.05
  14  -7  -3   63.50    3.91
  14   7  -2    1.38    1.45
  14  -7  -2    3.14    1.48
  15   0  -5    0.40    1.07
  15   0  -4   34.25    3.00
  15   0  -3   -0.07    1.11
  15   0  -2   -0.06    1.05
  15   0  -1    0.29    1.16
  15   0   0   13.95    2.13
  15   0   1   -1.38    1.01
  15   1  -5   14.54    2.03
  15  -1  -5   16.36    2.05
  15   1  -4    1.53    1.22
  15  -1  -4    0.75    1.04
  15   1  -3   23.52    2.54
  15  -1  -3   22.76    2.47
  15   1  -2   -0.62    1.02
  15  -1  -2   -1.15    1.01
  15   1  -1   26.79    2.85
  15  -1  -1   25.68    2.72
  15   1   0    3.93    1.56
  15  -1   0    2.01    1.33
  15   1   1   32.31    3.18
  15  -1   1   32.18    3.16
  15   2  -5    2.48    1.29
  15  -2  -5    2.73    1.24
  15   2  -4   49.45    3.47
  15  -2  -4   56.08    3.54
  15   2  -3    3.46    1.39
  15  -2  -3    4.66    1.39
  15   2  -2   14.91    2.18
  15  -2  -2   16.55    2.24
  15   2  -1    9.16    1.82
  15  -2  -1    8.41    1.76
  15   2   0   12.79    2.09
  15  -2   0    9.62    1.91
  15   2   1    4.83    1.66
  15  -2   1    9.23    1.90
  15   3  -6    0.82    1.22
  15   3  -5    4.54    1.50
  15  -3  -5    2.20    1.19
  15   3  -4   -0.31    1.14
  15  -3  -4    1.34    1.19
  15   3  -3   21.73    2.59
  15  -3  -3   23.10    2.57
  15   3  -2   17.14    2.40
  15  -3  -2   16.24    2.29
  15   3  -1   29.54    3.18
  15  -3  -1   35.09    3.24
  15   3   0    5.86    1.78
  15  -3   0    8.56    1.80
  15   4  -6   79.99    4.49
  15   4  -5    3.27    1.48
  15   4  -4   37.06    3.21
  15  -4  -4   32.13    2.98
  15   4  -3   -0.95    0.99
  15  -4  -3    2.05    1.26
  15   4  -2    5.92    1.65
  15  -4  -2    5.25    1.56
  15   4  -1   -1.07    1.23
  15  -4  -1   -0.38    1.15
  15   5  -6   11.74    1.99
  15   5  -5    1.48    1.31
  15   5  -4   -1.02    1.17
  15  -5  -4    2.78    1.35
  15   5  -3   38.33    3.44
  15  -5  -3   31.01    3.02
  15   5  -2    5.97    1.76
  15  -5  -2    9.61    1.82
  16   0  -5   -1.10    1.03
  16   0  -4   55.59    3.69
  16   0  -3    0.38    1.23
  16   0  -2   32.83    3.13
  16   1  -5    4.67    1.44
  16  -1  -5    4.94    1.45
  16   1  -4   -0.59    1.21
  16  -1  -4    1.40    1.24
  16   1  -3   36.17    3.28
  16  -1  -3   33.17    3.12
  16   1  -2    0.28    1.25
  16  -1  -2    0.80    1.34
  16   2  -5   -0.91    1.03
  16   2  -4   54.04    3.73
  16  -2  -4   59.06    3.68
  16   2  -3   16.11    2.28
  16  -2  -3   13.14    2.07
  16   2  -2   11.66    2.13
  16  -2  -2    8.30    1.90
  16   3  -5    2.23    1.47
  16   3  -4    0.41    1.33
  16  -3  -4   -0.65    1.09
   0   0   0    0.00    0.00
;
_shelx_hkl_checksum     7037
_shelx_res_file
;
    shelx.res created by SHELXL-2014/7
TITL lsm
CELL  0.71073  12.2872  10.7186  10.5830   90.000  108.462   90.000
ZERR     4.00   0.0009   0.0008   0.0008    0.000    0.001    0.000
LATT   1
SYMM  - X, 1/2 + Y, 1/2 - Z
SFAC  C    H    N    O    BR
UNIT  48 64 4 20 4
MERG   2
OMIT    -3.00  50.00
FMAP   2
PLAN  -1
SIZE     0.080   0.100   0.260
ACTA    50.00
BOND   $H
CONF
DFIX  0.82 0.01 O2 H2o O3 H3o O4 H4o
DFIX  0.86 0.01 N1 H1n
OMIT   -9   7   7
OMIT  -12   4   6
OMIT  -10   5   6
OMIT   -3   3   2
L.S.  24
WGHT    0.020600    0.890300
FVAR       0.16906
BR1   5    0.455159   -0.012757    0.809914    11.00000    0.01640    0.01891 =
         0.02421    0.00285    0.01279   -0.00122
O1    4    0.797060    0.096870    0.525581    11.00000    0.01394    0.01587 =
         0.01361   -0.00157    0.00888   -0.00180
O2    4    1.050369    0.274280    0.604361    11.00000    0.02047    0.00932 =
         0.01392    0.00156    0.00750    0.00391
H2O   2    1.083170    0.208733    0.632405    11.00000   -1.50000
O3    4    0.963225    0.602398    0.622996    11.00000    0.02842    0.01122 =
         0.01409    0.00290    0.00911   -0.00344
H3O   2    0.948418    0.641372    0.553459    11.00000   -1.50000
O4    4    0.852563    0.542634    0.835526    11.00000    0.01408    0.01527 =
         0.01453   -0.00085    0.01081    0.00042
H4O   2    0.823628    0.517194    0.890513    11.00000   -1.50000
O5    4    0.700964   -0.125036    0.495021    11.00000    0.01924    0.01231 =
         0.01727   -0.00492    0.00988   -0.00260
N1    3    0.857190    0.295354    0.673806    11.00000    0.01513    0.00905 =
         0.01086   -0.00229    0.00342   -0.00013
H1N   2    0.865304    0.244582    0.615051    11.00000   -1.20000
C1    1    0.712249    0.155380    0.691463    11.00000    0.01060    0.01270 =
         0.01451    0.00153    0.00425   -0.00019
C2    1    0.729823    0.071922    0.594002    11.00000    0.00793    0.01233 =
         0.01104    0.00368    0.00077    0.00249
C3    1    0.670052   -0.045247    0.578267    11.00000    0.00938    0.01494 =
         0.01261   -0.00079    0.00381    0.00068
C4    1    0.592095   -0.071075    0.642709    11.00000    0.01324    0.01043 =
         0.01423    0.00095    0.00132   -0.00089
AFIX  43
H4    2    0.553056   -0.146745    0.628928    11.00000   -1.20000
AFIX   0
C5    1    0.571524    0.019014    0.730848    11.00000    0.01218    0.01804 =
         0.01468    0.00535    0.00598   -0.00126
C6    1    0.630873    0.127624    0.757962    11.00000    0.01404    0.01400 =
         0.01453    0.00071    0.00522    0.00348
AFIX  43
H6    2    0.618598    0.183453    0.819345    11.00000   -1.20000
AFIX   0
C7    1    0.780124    0.264493    0.727874    11.00000    0.01205    0.00981 =
         0.01149    0.00254    0.00486    0.00281
AFIX  43
H7    2    0.768851    0.316062    0.793301    11.00000   -1.20000
AFIX   0
C8    1    0.936135    0.402598    0.706649    11.00000    0.01241    0.01046 =
         0.01138   -0.00037    0.00553   -0.00084
C9    1    1.055786    0.353933    0.715052    11.00000    0.01368    0.01236 =
         0.01372   -0.00101    0.00564   -0.00194
AFIX  23
H9A   2    1.106029    0.423941    0.715870    11.00000   -1.20000
H9B   2    1.087779    0.307944    0.797455    11.00000   -1.20000
AFIX   0
C10   1    0.890403    0.496326    0.593207    11.00000    0.01318    0.01172 =
         0.01184   -0.00276    0.00518    0.00210
AFIX  23
H10A  2    0.890421    0.459657    0.509419    11.00000   -1.20000
H10B  2    0.812410    0.520072    0.585630    11.00000   -1.20000
AFIX   0
C11   1    0.946244    0.461007    0.841297    11.00000    0.01226    0.01173 =
         0.01281   -0.00015    0.00478    0.00163
AFIX  23
H11A  2    0.949237    0.395176    0.905204    11.00000   -1.20000
H11B  2    1.017470    0.507560    0.872475    11.00000   -1.20000
AFIX   0
C12   1    0.650038   -0.245916    0.476344    11.00000    0.02625    0.01381 =
         0.02669   -0.00695    0.01125   -0.00906
AFIX 137
H12A  2    0.668393   -0.287868    0.560646    11.00000   -1.50000
H12B  2    0.679143   -0.293278    0.417043    11.00000   -1.50000
H12C  2    0.568273   -0.238030    0.438760    11.00000   -1.50000
AFIX   0
HKLF 4  1.0  1.00  0.00  0.00  0.00  1.00  0.00  0.00  0.00  1.00
REM  lsm
REM R1 =  0.0295 for    1923 Fo > 4sig(Fo)  and  0.0383 for all    2257 data
REM    185 parameters refined using      4 restraints
END
WGHT      0.0197      0.9465
REM Highest difference peak  0.405,  deepest hole -0.537,  1-sigma level  0.079
Q1    1   0.6161 -0.0451  0.5895  11.00000  0.05    0.41
;
_shelx_res_checksum     98245
data_global
_journal_date_recd_electronic     2016-07-26
_journal_date_accepted     2016-07-26
_journal_name_full     'Acta Crystallographica, Section E'
_journal_year     2016
_journal_volume     72
_journal_issue      8
_journal_page_first     1223
_journal_page_last     1227
_journal_paper_category     GO
_journal_paper_doi     10.1107/S2056989016012159
_journal_coeditor_code     HB7605
loop_
    _publ_contact_author_name
    _publ_contact_author_address
    _publ_contact_author_email
    'Edward R. T. Tiekink'
;
Faculty of Science and Technology,
Sunway University,
No. 5 Jalan Universiti,
47500 Bandar Sunway,
Selangor Darul Ehsan, Malaysia
;
 edwardt@sunway.edu.my
    'See Mun Lee '
;
Research Centre for Crystalline Materials,
Faculty of Science and Technology,
Sunway University, 47500 Bandar Sunway,
Selangor Darul Ehsan, Malaysia
;
 annielee@sunway.edu.my
_publ_contact_author_fax     ' +60 3 7491 8633 '
_publ_contact_author_phone     ' +60 3 7491 7173 '
_publ_section_title
;
Zwitterionic
4-bromo-6-methoxy-2-{[tris(hydroxymethyl)methyl]iminiumylmethyl}phenolate:
crystal structure and Hirshfeld surface analysis
;
_publ_section_title_footnote     .
loop_
    _publ_author_name
    _publ_author_footnote
    _publ_author_address
    'See Mun Lee ' .
;
Research Centre for Crystalline Materials,
Faculty of Science and Technology,
Sunway University, 47500 Bandar Sunway,
Selangor Darul Ehsan, Malaysia
;
    'Lo, Kong Mun ' .
;
Research Centre for Crystalline Materials,
Faculty of Science and Technology,
Sunway University, 47500 Bandar Sunway,
Selangor Darul Ehsan, Malaysia
;
    ' Sang Loon Tan ' .
;
Research Centre for Crystalline Materials,
Faculty of Science and Technology,
Sunway University, 47500 Bandar Sunway,
Selangor Darul Ehsan, Malaysia
;
    'Tiekink, Edward R. T.' .
;
Research Centre for Crystalline Materials,
Faculty of Science and Technology,
Sunway University, 47500 Bandar Sunway,
Selangor Darul Ehsan, Malaysia
;
_publ_section_synopsis
;
The title compound exists in the keto--amine tautomeric form. In the crystal,
supramolecular layers are formed by O---H...O hydrogen bonding.
;
