# Supplementary material for: Zwitterionic 4-bromo-6-meth­oxy-2-{[tris­(hy­droxy­meth­yl)methyl]­iminiumyl­meth­yl}phenolate: crystal structure and Hirshfeld surface analysis
Source: Acta Crystallogr E Crystallogr Commun. 2016 Jul 29;72(Pt 8):1223–7. doi: 10.1107/S2056989016012159 (PMC4971878; doi:10.1107/S2056989016012159)
Supplement: Supplementary file 2 [file e-72-01223-Isup2.hkl]

data_I                                                                          
_shelx_title ' lsm'                                                             
_shelx_refln_list_code          4                                               
_shelx_F_calc_maximum      188.83                                               
_exptl_crystal_F_000       680.00                                               
_reflns_d_resolution_high  0.8410                                               
                                                                                
loop_                                                                           
 _space_group_symop_operation_xyz                                               
 'x, y, z'                                                                      
 '-x, y+1/2, -z+1/2'                                                            
 '-x, -y, -z'                                                                   
 'x, -y-1/2, z-1/2'                                                             
                                                                                
_cell_length_a    12.2872                                                       
_cell_length_b    10.7186                                                       
_cell_length_c    10.5830                                                       
_cell_angle_alpha  90.000                                                       
_cell_angle_beta  108.462                                                       
_cell_angle_gamma  90.000                                                       
                                                                                
_shelx_F_squared_multiplier     1.000                                           
                                                                                
loop_                                                                           
 _refln_index_h                                                                 
 _refln_index_k                                                                 
 _refln_index_l                                                                 
 _refln_F_squared_calc                                                          
 _refln_F_squared_meas                                                          
 _refln_F_squared_sigma                                                         
 _refln_observed_status                                                         
   1   0   0        514.83        583.60        24.49 o                         
   3   0   0        285.00        280.20        13.14 o                         
   4   0   0        287.67        356.23        25.02 o                         
   5   0   0        703.39        767.18        57.56 o                         
   6   0   0        520.17        588.07        27.64 o                         
   7   0   0        856.72        906.51        32.26 o                         
   8   0   0       7784.19       8314.54       316.29 o                         
   9   0   0        905.07        863.85        73.12 o                         
  10   0   0       6718.03       6480.47       263.81 o                         
  11   0   0        647.89        649.03        70.33 o                         
  12   0   0       5798.69       5576.73       244.57 o                         
  13   0   0        629.14        586.40        73.47 o                         
   1   1   0        789.36        802.83        23.75 o                         
   2   1   0        614.95        593.22        31.84 o                         
   3   1   0       3505.23       3568.39        93.89 o                         
   4   1   0       6788.32       7004.60       177.88 o                         
   5   1   0        137.14        149.24        18.72 o                         
   6   1   0        341.83        343.04        26.95 o                         
   7   1   0        853.61        910.82        31.59 o                         
   8   1   0        311.25        300.60        20.85 o                         
   9   1   0         11.76         10.14        17.41 o                         
  10   1   0         76.18         29.69        21.12 o                         
  11   1   0        121.49        115.77        27.90 o                         
  12   1   0          5.07         -9.27        22.48 o                         
  13   1   0        215.82        258.76        38.87 o                         
   0   2   0      27843.30      27406.44       915.29 o                         
   1   2   0      13569.07      13327.58       318.65 o                         
   2   2   0      14390.78      13957.66       403.59 o                         
   3   2   0       8976.18       9371.99       230.95 o                         
   4   2   0        762.80        728.50        31.15 o                         
   5   2   0        237.36        274.78        22.50 o                         
   6   2   0        406.19        471.39        51.08 o                         
   7   2   0       3487.92       3557.94       107.24 o                         
   8   2   0       2834.97       2935.06        96.10 o                         
   9   2   0       3246.39       3139.08       104.77 o                         
  10   2   0       2320.49       2395.89        89.68 o                         
  11   2   0       3043.66       3112.89       238.62 o                         
  12   2   0       1210.19       1112.14        68.01 o                         
  13   2   0        660.01        715.84        62.63 o                         
   1   3   0         56.81         62.24        15.57 o                         
   2   3   0        588.37        515.08        23.11 o                         
   3   3   0        652.58        688.04        28.90 o                         
   4   3   0         30.68         54.00        12.70 o                         
   5   3   0       3007.87       3370.63        97.21 o                         
   6   3   0        283.94        265.91        58.43 o                         
   7   3   0        277.40        283.07        28.48 o                         
   8   3   0       1285.81       1236.64        74.70 o                         
   9   3   0         14.61         21.36        20.29 o                         
  10   3   0       1305.95       1228.51       112.49 o                         
  11   3   0         32.93          5.51        21.51 o                         
  12   3   0        567.39        577.22        50.21 o                         
  13   3   0        439.46        363.91        64.20 o                         
   0   4   0      10527.96       9679.08       336.23 o                         
   1   4   0       8128.72       8200.50       204.11 o                         
   2   4   0       9028.59       9091.83       226.00 o                         
   3   4   0      11215.35      11440.43       283.03 o                         
   4   4   0         22.38         43.77        13.11 o                         
   5   4   0         92.87         95.31        34.29 o                         
   6   4   0         26.34         35.66        15.94 o                         
   7   4   0       1005.43       1035.56        74.87 o                         
   8   4   0        692.06        747.71        84.85 o                         
   9   4   0       6279.65       6035.08       174.42 o                         
  10   4   0       4745.07       4779.25       148.30 o                         
  11   4   0       1348.03       1330.76        70.99 o                         
  12   4   0        639.40        581.66        51.28 o                         
  13   4   0        736.60        718.21        67.35 o                         
   1   5   0         25.78         22.61        11.20 o                         
   2   5   0         95.08        147.71        27.29 o                         
   3   5   0         71.83         87.78        15.33 o                         
   4   5   0        727.85        716.88        35.09 o                         
   5   5   0       6541.98       6771.21       181.33 o                         
   6   5   0        858.82        813.91       117.38 o                         
   7   5   0        542.45        551.52        39.53 o                         
   8   5   0        488.59        470.43        82.22 o                         
   9   5   0          3.13         -7.85        24.14 o                         
  10   5   0         66.64         53.79        23.46 o                         
  11   5   0         38.28          5.61        35.86 o                         
  12   5   0          0.88        -18.87        23.75 o                         
   0   6   0       1200.88       1139.91        61.58 o                         
   1   6   0       7464.71       6934.94       180.23 o                         
   2   6   0       4769.62       4481.57       123.95 o                         
   3   6   0       3685.44       3728.46       107.74 o                         
   4   6   0        198.82        185.47        22.12 o                         
   5   6   0       1381.82       1429.87        65.60 o                         
   6   6   0         75.32         54.76        18.68 o                         
   7   6   0       2337.92       2260.48        82.39 o                         
   8   6   0        754.36        619.31        45.36 o                         
   9   6   0       2044.11       2006.98        80.84 o                         
  10   6   0       1274.33       1100.62        66.42 o                         
  11   6   0       2443.02       2331.05       154.30 o                         
  12   6   0       1178.92       1229.92        76.96 o                         
   1   7   0         12.72         16.79        12.86 o                         
   2   7   0       1510.80       1566.03        57.52 o                         
   3   7   0       2289.30       2288.27        76.30 o                         
   4   7   0         14.49         29.34        19.24 o                         
   5   7   0       3434.60       3451.71       108.07 o                         
   6   7   0       1707.65       1746.22        69.36 o                         
   7   7   0       1527.45       1401.66        63.55 o                         
   8   7   0          9.13         22.10        21.70 o                         
   9   7   0        454.44        420.53        42.99 o                         
  10   7   0         33.33          6.64        23.58 o                         
  11   7   0         26.58         33.10        27.41 o                         
   0   8   0       6565.86       6370.96       245.62 o                         
   1   8   0       2491.70       2427.82       115.11 o                         
   2   8   0       2546.15       2464.55       115.11 o                         
   3   8   0        222.54        248.21        27.83 o                         
   4   8   0        705.99        714.23        46.28 o                         
   5   8   0         56.20         67.78        21.32 o                         
   6   8   0         51.94         30.42        24.49 o                         
   7   8   0         12.30          8.22        20.78 o                         
   8   8   0       1104.48       1059.60        64.73 o                         
   9   8   0       1610.05       1641.45       123.86 o                         
  10   8   0        784.06        760.00        59.05 o                         
   1   9   0         80.13        107.20        22.56 o                         
   2   9   0       1380.71       1449.41        60.98 o                         
   3   9   0       1559.36       1483.40        62.57 o                         
   4   9   0       1989.73       2029.15        77.76 o                         
   5   9   0       2469.78       2331.85        86.44 o                         
   6   9   0        681.73        747.28        51.81 o                         
   7   9   0        244.08        275.82        39.71 o                         
   8   9   0        577.72        680.74        53.69 o                         
   9   9   0        126.44        134.84        33.02 o                         
   0  10   0       1213.21       1201.84        80.82 o                         
   1  10   0        375.94        368.13        35.60 o                         
   2  10   0       1929.59       1786.65        72.85 o                         
   3  10   0       1677.61       1697.93        71.37 o                         
   4  10   0        230.31        282.01        48.46 o                         
   5  10   0         10.48        -10.64        20.88 o                         
   6  10   0        124.89        118.36        58.95 o                         
   7  10   0        168.22        229.94        35.12 o                         
   8  10   0        272.64        287.73        40.17 o                         
   1  11   0        125.47        126.06        52.31 o                         
   2  11   0        401.87        397.31        39.83 o                         
   3  11   0       3211.22       3617.06       173.89 o                         
   4  11   0       2063.98       2100.12        86.32 o                         
   5  11   0        498.81        573.63        49.11 o                         
   6  11   0        364.71        389.99        44.08 o                         
   7  11   0        582.92        656.91        77.67 o                         
   0  12   0        356.45        341.13        56.33 o                         
   1  12   0        749.04        648.40        91.32 o                         
   2  12   0        343.74        436.91        70.33 o                         
   3  12   0        293.17        374.72        42.66 o                         
   4  12   0        371.62        415.66        65.08 o                         
 -14   1   1       2623.00       2562.23       104.40 o                         
 -13   1   1       1586.37       1630.58        77.68 o                         
 -12   1   1        296.77        303.69        37.22 o                         
 -11   1   1        651.43        719.18        51.83 o                         
 -10   1   1        169.14        162.39        26.84 o                         
  -9   1   1        877.05        954.43       114.41 o                         
  -8   1   1       2895.80       3014.58        95.87 o                         
  -7   1   1       8557.71       8954.82       232.19 o                         
  -6   1   1       4412.34       4282.88       168.64 o                         
  -5   1   1       9001.66       9387.75       235.28 o                         
  -4   1   1       6200.49       6346.42       160.81 o                         
  -3   1   1      19532.84      19788.22       391.52 o                         
  -2   1   1       3397.83       3598.66        91.98 o                         
  -1   1   1        364.77        321.80        51.43 o                         
   0   1   1        736.16        767.81        18.48 o                         
   1   1   1        391.12        358.89        15.83 o                         
   2   1   1      24699.73      24296.79       481.11 o                         
   3   1   1       3278.36       3201.73        70.90 o                         
   4   1   1       4461.71       4473.94        84.74 o                         
   5   1   1       4573.93       4491.88        86.50 o                         
   6   1   1       8153.74       7970.39       147.23 o                         
   7   1   1       6512.83       6361.38       121.16 o                         
   8   1   1       2355.99       2452.75        66.13 o                         
   9   1   1       5871.08       5964.93       173.54 o                         
  10   1   1       1809.90       1860.42        77.77 o                         
  11   1   1        490.56        510.44        63.50 o                         
  12   1   1        505.20        424.37        44.27 o                         
  13   1   1         86.77        117.65        32.27 o                         
 -14   2   1         35.90         55.88        29.68 o                         
 -13   2   1        256.44        374.75        85.02 o                         
 -12   2   1        111.57         99.76        27.54 o                         
 -11   2   1        313.44        340.06        57.73 o                         
 -10   2   1        194.59        156.62        28.34 o                         
  -9   2   1         18.33          3.62        17.52 o                         
  -8   2   1        903.35       1035.16        56.86 o                         
  -7   2   1        574.54        683.94        50.03 o                         
  -6   2   1       5689.69       5905.46       157.10 o                         
  -5   2   1       2331.14       2528.05        58.45 o                         
  -4   2   1         15.15          2.54         9.41 o                         
  -3   2   1         91.69         89.65        11.16 o                         
  -2   2   1        154.38        153.32        11.31 o                         
  -1   2   1        567.01        433.02        80.12 o                         
   0   2   1        395.48        316.28        14.47 o                         
   1   2   1        415.00        440.83        27.64 o                         
   2   2   1       9966.51      10283.18       251.48 o                         
   3   2   1       1306.51       1380.33        45.62 o                         
   4   2   1          4.44         -2.99        11.90 o                         
   5   2   1        600.40        693.90        33.98 o                         
   6   2   1        684.41        667.54        71.38 o                         
   7   2   1        102.58        136.81        16.31 o                         
   8   2   1        617.20        611.47        30.99 o                         
   9   2   1        128.16        104.15        24.86 o                         
  10   2   1        331.51        302.92        35.25 o                         
  11   2   1         52.07         48.74        25.73 o                         
  12   2   1        243.35        237.95        37.23 o                         
  13   2   1         15.79         22.00        27.20 o                         
 -13   3   1       2180.83       2013.02       100.59 o                         
 -12   3   1       1132.01        967.09        63.21 o                         
 -11   3   1        642.24        723.63        52.32 o                         
 -10   3   1       1998.01       2206.69        84.23 o                         
  -9   3   1         91.08         69.09        21.77 o                         
  -8   3   1       1155.98       1247.27        54.67 o                         
  -7   3   1       2774.46       2847.26        89.56 o                         
  -6   3   1       3458.61       3604.94       104.52 o                         
  -5   3   1      11150.84      11370.97       283.51 o                         
  -4   3   1       4703.84       4672.27       123.67 o                         
  -3   3   1      14719.40      15086.39       364.79 o                         
  -2   3   1       1383.15       1312.50        58.78 o                         
  -1   3   1      12450.14      12207.94       294.41 o                         
   0   3   1        645.20        592.47        23.00 o                         
   1   3   1         85.45         72.95        17.32 o                         
   2   3   1        859.16        841.88        31.91 o                         
   3   3   1       2138.91       1999.71        61.34 o                         
   4   3   1        662.98        481.18        50.91 o                         
   5   3   1       3034.24       2915.34       115.29 o                         
   6   3   1       6056.52       5970.68       163.41 o                         
   7   3   1       6322.08       6207.84       172.31 o                         
   8   3   1       2932.64       3028.44       100.42 o                         
   9   3   1       4214.02       4164.21       131.82 o                         
  10   3   1        812.69        748.33        52.88 o                         
  11   3   1       1634.46       1494.48        71.61 o                         
  12   3   1        257.36        218.80        36.21 o                         
  13   3   1        280.03        279.94        42.97 o                         
 -13   4   1        256.94        243.42        55.11 o                         
 -12   4   1        433.34        438.61        44.78 o                         
 -11   4   1        175.73        173.57        30.67 o                         
 -10   4   1         42.54         69.49        23.72 o                         
  -9   4   1        236.37        221.51        29.33 o                         
  -8   4   1        826.57        824.63        45.67 o                         
  -7   4   1          8.64         -1.01        14.84 o                         
  -6   4   1       1200.69       1328.04        51.56 o                         
  -5   4   1        382.65        426.52        35.86 o                         
  -4   4   1        273.81        302.71        22.70 o                         
  -3   4   1       2202.97       2420.03        70.85 o                         
  -2   4   1        106.54        100.03        12.73 o                         
  -1   4   1       3925.77       3793.35       107.24 o                         
   0   4   1         10.14         18.15        18.19 o                         
   1   4   1       3702.99       3853.59       102.92 o                         
   2   4   1       3114.88       3099.88        86.71 o                         
   3   4   1        112.54         87.66        26.42 o                         
   4   4   1         63.43         21.34        16.79 o                         
   5   4   1         37.14         33.40        14.19 o                         
   6   4   1          7.88         22.72        19.24 o                         
   7   4   1        286.04        314.98        74.35 o                         
   8   4   1        218.28        176.81        26.80 o                         
   9   4   1        180.67        200.43        30.02 o                         
  10   4   1         15.99         22.87        22.36 o                         
  11   4   1        668.28        610.03        51.58 o                         
  12   4   1          8.09         28.46        27.29 o                         
 -13   5   1        678.70        587.23        54.30 o                         
 -12   5   1       1002.51        866.00       126.48 o                         
 -11   5   1         52.75         40.18        26.59 o                         
 -10   5   1        221.26        246.94        33.14 o                         
  -9   5   1        340.05        370.68        35.62 o                         
  -8   5   1        942.95       1014.18        53.88 o                         
  -7   5   1        488.88        459.74        40.94 o                         
  -6   5   1       5341.74       5482.01       152.61 o                         
  -5   5   1       1934.74       1706.28       100.07 o                         
  -4   5   1      11208.53      11513.86       288.21 o                         
  -3   5   1       5976.42       5591.45       147.93 o                         
  -2   5   1        599.81        529.69        29.05 o                         
  -1   5   1       6290.95       6038.83       155.86 o                         
   0   5   1       5881.08       6031.54       155.74 o                         
   1   5   1        221.34        245.07        19.77 o                         
   2   5   1       1951.74       2032.66        95.52 o                         
   3   5   1         42.76         17.67        11.88 o                         
   4   5   1       6586.59       6475.02       172.93 o                         
   5   5   1        422.56        338.82        72.43 o                         
   6   5   1       6475.23       6537.34       179.96 o                         
   7   5   1       1926.84       1913.74        73.82 o                         
   8   5   1       3874.95       3800.99       121.19 o                         
   9   5   1       2909.69       2830.17       101.68 o                         
  10   5   1        214.12        262.69        76.45 o                         
  11   5   1        625.98        566.23        77.15 o                         
  12   5   1        193.93        175.01        37.48 o                         
 -12   6   1        847.35        831.53        61.30 o                         
 -11   6   1        150.17        127.77        31.18 o                         
 -10   6   1        134.11        159.39        30.16 o                         
  -9   6   1       1147.96       1121.77       103.91 o                         
  -8   6   1        756.99        721.14        47.56 o                         
  -7   6   1         26.13         30.65        18.51 o                         
  -6   6   1         24.81         32.89        17.40 o                         
  -5   6   1        155.25        224.93        24.60 o                         
  -4   6   1        473.77        569.53        35.31 o                         
  -3   6   1        306.08        316.19        33.41 o                         
  -2   6   1       1443.79       1393.63        65.95 o                         
  -1   6   1        288.85        215.18        29.39 o                         
   0   6   1       4253.93       4338.51       119.00 o                         
   1   6   1       1621.10       1550.74        54.42 o                         
   2   6   1        419.03        415.75        29.19 o                         
   3   6   1        475.10        427.94        30.55 o                         
   4   6   1       2496.65       2301.38        76.65 o                         
   5   6   1         83.78         68.07        27.47 o                         
   6   6   1         45.50         43.46        19.17 o                         
   7   6   1        123.78        127.58        27.64 o                         
   8   6   1         11.23        -17.85        18.29 o                         
   9   6   1         12.29         24.66        21.97 o                         
  10   6   1        718.04        595.50        90.44 o                         
  11   6   1        204.73        205.30        36.49 o                         
 -11   7   1        232.74        246.70        36.85 o                         
 -10   7   1          0.27         -6.49        20.68 o                         
  -9   7   1         31.42         40.99        22.70 o                         
  -8   7   1       1383.81       1377.79        70.15 o                         
  -7   7   1       1127.75       1063.67        55.13 o                         
  -6   7   1       1784.20       1689.07        67.13 o                         
  -5   7   1       2624.42       2501.76       125.78 o                         
  -4   7   1       2501.73       2563.74        83.96 o                         
  -3   7   1       4501.19       4604.94       130.48 o                         
  -2   7   1       2754.89       2761.17        85.68 o                         
  -1   7   1        959.65        896.82        41.03 o                         
   0   7   1        697.98        672.85        59.13 o                         
   1   7   1        807.42        891.61        48.63 o                         
   2   7   1        560.95        565.08        36.61 o                         
   3   7   1        113.74         91.62        18.90 o                         
   4   7   1       2316.77       2257.00        96.04 o                         
   5   7   1       3191.06       3259.75       105.21 o                         
   6   7   1       3692.94       3582.62       241.42 o                         
   7   7   1       1219.98       1101.34       161.29 o                         
   8   7   1       1270.39       1215.02        75.57 o                         
   9   7   1       1095.75       1068.49        65.58 o                         
  10   7   1        269.98        342.12        54.41 o                         
  11   7   1        622.27        677.91        58.61 o                         
 -11   8   1       1001.88       1079.51        70.59 o                         
 -10   8   1        390.30        429.06        46.33 o                         
  -9   8   1       1034.82       1153.37        83.80 o                         
  -8   8   1        860.73        778.11        53.96 o                         
  -7   8   1        409.35        357.81        36.37 o                         
  -6   8   1          7.75          3.68        17.65 o                         
  -5   8   1         99.50        129.76        23.85 o                         
  -4   8   1        335.50        354.91        49.33 o                         
  -3   8   1          3.20         16.71        39.19 o                         
  -2   8   1       2188.64       2243.01        76.26 o                         
  -1   8   1        201.11        164.12        23.00 o                         
   0   8   1        273.48        276.65        27.32 o                         
   1   8   1       2920.72       2905.18        92.77 o                         
   2   8   1       1456.16       1451.18        62.28 o                         
   3   8   1        226.71        183.97        25.06 o                         
   4   8   1       1348.44       1315.87        74.35 o                         
   5   8   1        436.30        493.71        53.18 o                         
   6   8   1          6.45        -17.34        19.41 o                         
   7   8   1        703.96        573.68        46.62 o                         
   8   8   1         46.41         57.89        25.35 o                         
   9   8   1        190.92        201.11        35.96 o                         
  10   8   1        618.02        600.36        77.67 o                         
 -10   9   1        376.79        413.44        46.63 o                         
  -9   9   1         51.91         72.77        36.56 o                         
  -8   9   1        337.28        303.12        37.98 o                         
  -7   9   1        443.30        455.97        42.54 o                         
  -6   9   1       1130.86       1123.90        60.20 o                         
  -5   9   1       3178.14       3019.98       102.09 o                         
  -4   9   1        814.99        806.17        49.93 o                         
  -3   9   1        927.33        977.52       100.24 o                         
  -2   9   1       2538.93       2684.62        91.63 o                         
  -1   9   1        558.35        550.59        46.53 o                         
   0   9   1       1714.39       1819.32       106.89 o                         
   1   9   1        688.61        707.46        64.03 o                         
   2   9   1         89.03         98.65        22.38 o                         
   3   9   1        529.68        615.89        58.43 o                         
   4   9   1        584.37        682.90       126.66 o                         
   5   9   1       1176.75       1053.12        57.66 o                         
   6   9   1       1968.35       1866.66        79.23 o                         
   7   9   1       1246.76       1217.49        66.32 o                         
   8   9   1        893.27        897.08        61.87 o                         
   9   9   1        162.98        227.52        46.36 o                         
  -8  10   1        990.60        947.22        65.29 o                         
  -7  10   1        148.19        183.27        54.58 o                         
  -6  10   1       1127.29       1122.95        76.27 o                         
  -5  10   1        204.42        188.67        31.17 o                         
  -4  10   1        542.09        458.73        53.71 o                         
  -3  10   1       1002.67        995.76        83.97 o                         
  -2  10   1        120.68        122.82        33.76 o                         
  -1  10   1         18.70          5.28        18.38 o                         
   0  10   1       1442.39       1435.53        63.57 o                         
   1  10   1       1234.44       1151.03        57.49 o                         
   2  10   1       1365.22       1390.34        63.15 o                         
   3  10   1        155.98        147.36        27.04 o                         
   4  10   1       1695.35       1766.24        74.68 o                         
   5  10   1        280.87        274.00        36.24 o                         
   6  10   1        671.13        612.93        51.21 o                         
   7  10   1         16.13         13.01        24.18 o                         
   8  10   1        114.73        130.60        34.11 o                         
  -7  11   1        194.42        221.16        36.61 o                         
  -6  11   1        465.71        476.83        46.14 o                         
  -5  11   1       2436.26       2359.40       128.06 o                         
  -4  11   1         30.18         17.68        23.37 o                         
  -3  11   1       1089.65       1092.15        83.27 o                         
  -2  11   1        689.53        775.33        53.31 o                         
  -1  11   1        377.03        333.20        41.11 o                         
   0  11   1        471.25        488.98        43.30 o                         
   1  11   1         11.64         20.83        22.12 o                         
   2  11   1         56.18         76.36        25.96 o                         
   3  11   1       1245.02       1209.45        64.95 o                         
   4  11   1         42.62         56.26        39.01 o                         
   5  11   1        195.56        212.61        34.99 o                         
   6  11   1        116.87        115.92        42.16 o                         
  -4  12   1         98.70         65.23        37.96 o                         
  -3  12   1        162.17        178.03        60.35 o                         
  -2  12   1        199.83        190.26        43.04 o                         
  -1  12   1        990.73        980.45        63.15 o                         
   0  12   1        407.35        449.77        44.64 o                         
   1  12   1       1128.78       1124.19        67.66 o                         
   2  12   1        316.34        323.04        39.93 o                         
   3  12   1        882.81        948.17        90.97 o                         
   4  12   1         74.42        163.01        45.48 o                         
 -14   0   2        153.11        146.25        47.93 o                         
 -13   0   2       1779.63       1600.35       107.41 o                         
 -12   0   2        203.32        198.03        44.43 o                         
 -11   0   2       2748.10       2920.45       142.75 o                         
 -10   0   2       5600.68       5715.99       233.37 o                         
  -9   0   2       1743.45       1849.81        99.02 o                         
  -8   0   2       4778.22       4763.96       192.78 o                         
  -7   0   2       4918.35       5188.37       201.53 o                         
  -6   0   2      19271.70      20288.83       695.56 o                         
  -5   0   2       7552.53       7789.37       277.10 o                         
  -4   0   2       4377.74       4031.90       561.21 o                         
  -3   0   2       1837.63       1830.47        51.79 o                         
  -2   0   2       4266.50       4505.15       114.05 o                         
  -1   0   2        759.61        763.44        39.19 o                         
   0   0   2      16415.79      16108.54       394.18 o                         
   1   0   2      19905.81      20233.42       496.23 o                         
   2   0   2      35656.62      34987.98      1173.85 o                         
   3   0   2      13206.41      13230.71       481.78 o                         
   4   0   2       6217.30       6109.34       162.89 o                         
   5   0   2       3248.81       3362.49        98.29 o                         
   6   0   2       1507.30       1531.01        54.84 o                         
   7   0   2         44.48         48.11        14.20 o                         
   8   0   2         66.40         74.52        30.79 o                         
   9   0   2         15.78        -12.60        26.24 o                         
  10   0   2       3505.44       3583.47       172.49 o                         
  11   0   2         74.94         79.07        38.14 o                         
  12   0   2       2848.03       2775.95       153.25 o                         
 -14   1   2          0.80        -16.38        21.65 o                         
 -13   1   2        358.49        403.75        42.80 o                         
 -12   1   2         59.45         65.98        25.95 o                         
 -11   1   2          5.06         23.91        19.72 o                         
 -10   1   2        261.94        205.27        27.93 o                         
  -9   1   2        415.69        494.10        36.61 o                         
  -8   1   2         12.65         -7.97        14.19 o                         
  -7   1   2         13.66         -7.72        12.24 o                         
  -6   1   2         95.40        125.83         9.35 o                         
  -5   1   2        211.76        233.33        38.44 o                         
  -4   1   2        965.66        999.06        32.63 o                         
  -3   1   2        552.97        567.99        18.74 o                         
  -2   1   2       1104.26       1154.45        24.33 o                         
  -1   1   2       1841.16       1685.70        32.73 o                         
   0   1   2       5062.34       4992.07        89.89 o                         
   1   1   2      10595.98      10510.08       185.29 o                         
   2   1   2       3655.47       3538.41       173.45 o                         
   3   1   2        273.54        279.39        13.86 o                         
   4   1   2        443.91        537.02        32.05 o                         
   5   1   2        600.57        635.82        22.50 o                         
   6   1   2         89.05         92.09        15.71 o                         
   7   1   2        171.51        209.88        23.98 o                         
   8   1   2         77.14         88.73        16.38 o                         
   9   1   2          1.07          0.47        19.38 o                         
  10   1   2        169.24        169.31        31.17 o                         
  11   1   2          1.09        -20.54        22.26 o                         
  12   1   2        217.25        208.05        38.66 o                         
 -14   2   2         90.45        144.98        32.53 o                         
 -13   2   2        471.12        429.80        43.80 o                         
 -12   2   2         24.87         37.80        22.78 o                         
 -11   2   2       2655.38       2567.93        93.48 o                         
 -10   2   2       5332.22       5284.23       154.99 o                         
  -9   2   2       2377.94       2299.44        80.90 o                         
  -8   2   2       9690.75       9711.50       251.48 o                         
  -7   2   2       7679.47       7836.19       204.09 o                         
  -6   2   2       2312.66       2398.33        57.36 o                         
  -5   2   2       9585.21       9665.65       493.93 o                         
  -4   2   2        203.11        212.34        33.82 o                         
  -3   2   2       3087.91       3203.25        69.90 o                         
  -2   2   2       1668.10       1632.45       103.91 o                         
  -1   2   2       4712.13       4357.02        90.97 o                         
   0   2   2       6738.51       6655.02       136.18 o                         
   1   2   2      19241.92      18390.75       366.13 o                         
   2   2   2      33481.77      32502.68       772.39 o                         
   3   2   2       9906.95       9811.82       177.24 o                         
   4   2   2       1294.60       1318.57        33.81 o                         
   5   2   2       8778.17       8766.00       162.28 o                         
   6   2   2        667.95        599.14        23.12 o                         
   7   2   2        282.42        297.96        30.25 o                         
   8   2   2         16.10         14.14        17.94 o                         
   9   2   2        217.39        250.16        32.29 o                         
  10   2   2       1856.20       1852.40        79.40 o                         
  11   2   2        872.69        881.36        61.32 o                         
  12   2   2       1727.95       1742.28       166.54 o                         
 -14   3   2         80.06         27.13        29.79 o                         
 -13   3   2        186.25        205.87        34.63 o                         
 -12   3   2         16.69         31.48        33.24 o                         
 -11   3   2       1409.03       1374.23        64.70 o                         
 -10   3   2        316.68        331.62        34.86 o                         
  -9   3   2        169.50        204.21        26.46 o                         
  -8   3   2         24.57          9.81        21.52 o                         
  -7   3   2         10.16         12.75         7.78 o                         
  -6   3   2       1329.44       1236.36        36.00 o                         
  -5   3   2       2226.50       2447.04       138.20 o                         
  -4   3   2        321.70        346.38        31.84 o                         
  -2   3   2         25.44         32.41         8.24 o                         
  -1   3   2         82.31         76.30         9.46 o                         
   0   3   2       1157.41       1120.73        35.87 o                         
   1   3   2       4190.80       3994.08       104.77 o                         
   2   3   2       6755.49       6872.55       174.66 o                         
   3   3   2        380.73        431.68        35.51 o                         
   4   3   2       1198.64       1298.73        48.34 o                         
   5   3   2          9.53          5.80        13.35 o                         
   6   3   2       1094.59       1071.22        39.69 o                         
   7   3   2        902.86        963.22        39.68 o                         
   8   3   2         53.05         45.43        15.79 o                         
   9   3   2         38.16         29.31        21.46 o                         
  10   3   2        152.57        156.34        30.52 o                         
  11   3   2        724.12        822.40        59.62 o                         
  12   3   2         26.77         44.88        27.56 o                         
 -13   4   2        745.43        602.79        52.00 o                         
 -12   4   2        581.26        544.31        54.58 o                         
 -11   4   2       1013.04       1012.48        87.82 o                         
 -10   4   2        642.69        756.30        69.63 o                         
  -9   4   2       4955.64       5145.03       159.90 o                         
  -8   4   2      11690.72      11596.28       298.35 o                         
  -7   4   2       4654.03       4753.59       108.26 o                         
  -6   4   2       8375.12       8590.18       221.63 o                         
  -5   4   2        825.95        909.67        74.17 o                         
  -4   4   2        403.38        370.88        27.12 o                         
  -3   4   2       2840.56       3105.54        85.93 o                         
  -2   4   2        540.87        525.03        23.90 o                         
  -1   4   2       4607.75       4380.56       114.05 o                         
   0   4   2       5412.99       5007.44       129.39 o                         
   1   4   2       5612.71       5366.61       139.04 o                         
   2   4   2       3896.21       3566.63        98.84 o                         
   3   4   2      11528.00      11335.77       283.77 o                         
   4   4   2      14548.84      14836.61       368.26 o                         
   5   4   2        307.72        284.62        26.63 o                         
   6   4   2       3948.19       4040.45       258.39 o                         
   7   4   2        457.80        369.48        34.90 o                         
   8   4   2        170.31        172.11        22.53 o                         
   9   4   2        814.72        756.33        87.39 o                         
  10   4   2        177.14        187.99        32.91 o                         
  11   4   2        226.50        271.25        39.05 o                         
  12   4   2       1441.80       1399.56       100.77 o                         
 -13   5   2        273.29        302.06        51.78 o                         
 -12   5   2        228.27        216.83        48.63 o                         
 -11   5   2       1295.02       1321.27        64.84 o                         
 -10   5   2       1468.47       1402.77        63.89 o                         
  -9   5   2          3.17         27.08        19.22 o                         
  -8   5   2       1731.68       1735.96       127.18 o                         
  -7   5   2        319.10        337.87        30.24 o                         
  -6   5   2         43.35         48.41        16.06 o                         
  -5   5   2       1785.32       1976.24       110.91 o                         
  -4   5   2        787.68        787.07        69.80 o                         
  -3   5   2       6747.92       7210.45       185.03 o                         
  -2   5   2        651.31        654.22        29.66 o                         
  -1   5   2          9.20          9.31         8.97 o                         
   0   5   2       1688.63       1547.62        51.21 o                         
   1   5   2          3.51          3.89         9.75 o                         
   2   5   2         76.23         73.48        14.87 o                         
   3   5   2          1.64         -0.92        11.37 o                         
   4   5   2        200.78        149.69        20.85 o                         
   5   5   2       1104.57       1071.30        49.00 o                         
   6   5   2        112.36        105.10        29.91 o                         
   7   5   2       1601.36       1657.74        68.03 o                         
   8   5   2        729.30        705.92        49.50 o                         
   9   5   2        390.29        377.03        31.44 o                         
  10   5   2        166.31        164.31        31.78 o                         
  11   5   2          2.98         -4.70        25.72 o                         
 -12   6   2        417.06        347.06        42.23 o                         
 -11   6   2       1873.84       1907.43        82.50 o                         
 -10   6   2       2168.86       2010.87       123.51 o                         
  -9   6   2       2394.45       2513.90        93.07 o                         
  -8   6   2       5837.27       5649.65       162.84 o                         
  -7   6   2       3132.10       3097.46       112.14 o                         
  -6   6   2       3798.98       3802.81       113.51 o                         
  -5   6   2        911.61        942.65        42.69 o                         
  -4   6   2        194.15        179.42        21.01 o                         
  -3   6   2        388.62        377.04        27.16 o                         
  -2   6   2        198.59        252.90        22.39 o                         
  -1   6   2       3176.99       3086.72        89.54 o                         
   0   6   2       6805.74       6566.89       171.82 o                         
   1   6   2       4683.84       4381.40       121.47 o                         
   2   6   2       2905.82       2947.05       108.29 o                         
   3   6   2       3668.40       3603.28       145.03 o                         
   4   6   2       3067.26       3029.37       114.06 o                         
   5   6   2        881.38        919.33        55.11 o                         
   6   6   2       3053.26       3099.10       102.92 o                         
   7   6   2        183.26        228.36        31.42 o                         
   8   6   2         10.88        -25.76        23.79 o                         
   9   6   2         21.23         36.90        24.62 o                         
  10   6   2        562.94        481.34        47.47 o                         
  11   6   2        699.66        792.79        62.03 o                         
 -12   7   2        877.66        771.88        60.08 o                         
 -11   7   2        191.42        208.59        35.34 o                         
 -10   7   2        313.28        300.97        36.54 o                         
  -9   7   2         72.76         92.80        24.96 o                         
  -8   7   2        382.34        338.97        55.46 o                         
  -7   7   2         83.43         85.55        44.61 o                         
  -6   7   2       1168.88       1181.74       175.64 o                         
  -5   7   2       1444.27       1569.60        61.35 o                         
  -4   7   2       2738.51       2863.86       116.86 o                         
  -3   7   2       2124.72       1923.71        66.76 o                         
  -2   7   2       1490.05       1501.68        80.47 o                         
  -1   7   2        257.15        201.74        23.62 o                         
   0   7   2        687.93        653.80        43.91 o                         
   1   7   2        335.10        334.33        27.79 o                         
   2   7   2        151.38        166.68        26.77 o                         
   3   7   2        241.35        346.08        30.88 o                         
   4   7   2       1314.02       1223.46        54.17 o                         
   5   7   2        732.55        820.19       117.91 o                         
   6   7   2        405.04        422.03        38.26 o                         
   7   7   2       2793.65       2704.85        97.69 o                         
   8   7   2        104.55        198.51        32.29 o                         
   9   7   2        114.86        151.38        32.63 o                         
  10   7   2        155.57        178.15        35.41 o                         
 -11   8   2       1145.97       1362.43       113.36 o                         
 -10   8   2       1200.96       1130.11        68.33 o                         
  -9   8   2       1701.22       1791.26        77.42 o                         
  -8   8   2       2348.63       2400.01        90.87 o                         
  -7   8   2        925.06        991.07        54.35 o                         
  -6   8   2       2375.32       2358.82        84.06 o                         
  -5   8   2       2057.01       2085.86        76.01 o                         
  -4   8   2        139.72         88.85        21.02 o                         
  -3   8   2         55.73         47.55        17.30 o                         
  -2   8   2       1622.31       1571.13        61.09 o                         
  -1   8   2       1474.26       1423.05        56.78 o                         
   0   8   2        902.76        867.70        60.53 o                         
   1   8   2       2120.44       2140.01        85.55 o                         
   2   8   2       1379.52       1448.21        59.62 o                         
   3   8   2       2944.83       3064.87       100.18 o                         
   4   8   2       2645.58       2629.68       110.39 o                         
   5   8   2        503.57        440.04        39.20 o                         
   6   8   2        225.49        250.98        33.16 o                         
   7   8   2        571.20        589.01        87.99 o                         
   8   8   2        139.49         85.63        27.56 o                         
   9   8   2         41.32         23.53        26.39 o                         
 -10   9   2         82.51         63.09        28.69 o                         
  -9   9   2        148.23        109.57        30.84 o                         
  -8   9   2        242.81        264.51        54.76 o                         
  -7   9   2        111.44         83.32        24.79 o                         
  -6   9   2        354.15        373.36        36.97 o                         
  -5   9   2        535.62        583.48        93.59 o                         
  -4   9   2       1289.53       1211.41        55.58 o                         
  -3   9   2        631.85        705.71        67.18 o                         
  -2   9   2       5337.79       5519.84       158.04 o                         
  -1   9   2       3649.77       3506.30       109.83 o                         
   0   9   2        987.33        913.27        68.75 o                         
   1   9   2         36.39         30.82        17.77 o                         
   2   9   2        137.49        166.21        26.44 o                         
   3   9   2         38.82         45.53        34.81 o                         
   4   9   2        334.69        291.26        75.75 o                         
   5   9   2        783.87        690.36        83.10 o                         
   6   9   2        478.93        448.82        43.36 o                         
   7   9   2       1082.66       1039.83        65.17 o                         
   8   9   2       1017.51       1207.95        74.58 o                         
  -9  10   2       1913.41       2079.34       124.56 o                         
  -8  10   2        335.17        308.52        39.08 o                         
  -7  10   2       1529.76       1457.39        69.50 o                         
  -6  10   2        177.92        223.74        32.72 o                         
  -5  10   2        285.20        321.79        36.00 o                         
  -4  10   2        371.92        353.09        36.00 o                         
  -3  10   2       1290.72       1255.47        60.23 o                         
  -2  10   2       2211.62       2393.38       104.44 o                         
  -1  10   2        303.51        303.14        68.05 o                         
   0  10   2        345.54        353.84        35.24 o                         
   1  10   2       2602.07       2603.46       130.86 o                         
   2  10   2        170.77        214.83        29.89 o                         
   3  10   2       2282.63       2267.71       115.29 o                         
   4  10   2        270.67        324.90        46.71 o                         
   5  10   2       1084.75       1133.70       143.45 o                         
   6  10   2        195.57        171.05        34.21 o                         
   7  10   2        129.77        160.43        34.01 o                         
  -7  11   2         82.10        131.73        31.79 o                         
  -6  11   2        746.14        738.79        65.43 o                         
  -5  11   2        842.26        976.29        83.80 o                         
  -4  11   2        180.52        174.45        40.24 o                         
  -3  11   2       4145.46       3967.59       140.48 o                         
  -2  11   2       1494.40       1495.50        68.65 o                         
  -1  11   2       1489.31       1375.98       152.20 o                         
   0  11   2        486.56        543.31        45.45 o                         
   1  11   2        286.25        312.45        60.35 o                         
   2  11   2         83.39         93.77        39.19 o                         
   3  11   2          5.79         -5.27        21.77 o                         
   4  11   2        656.60        658.78        52.06 o                         
   5  11   2        890.89        904.92        86.42 o                         
  -4  12   2        102.18         33.76        25.58 o                         
  -3  12   2        306.85        242.38        35.87 o                         
  -2  12   2        107.23         74.66        27.90 o                         
  -1  12   2         21.60         33.26        24.35 o                         
   0  12   2        132.52        138.49        31.42 o                         
   1  12   2       1175.08       1274.61        89.74 o                         
   2  12   2         91.36        169.67        33.72 o                         
   3  12   2        459.30        508.21        48.76 o                         
 -14   1   3       1309.91       1124.78        69.63 o                         
 -13   1   3       1847.20       1897.10        81.40 o                         
 -12   1   3       3728.33       3814.26       125.06 o                         
 -11   1   3       4900.22       4904.99       146.94 o                         
 -10   1   3        967.28        987.06        52.47 o                         
  -9   1   3       2993.92       3092.99        97.59 o                         
  -8   1   3        733.25        796.70        40.44 o                         
  -7   1   3       1542.25       1738.74        54.59 o                         
  -6   1   3       1518.22       1665.30        52.09 o                         
  -5   1   3       3155.58       3221.43        62.85 o                         
  -4   1   3      12249.92      12495.53       219.81 o                         
  -3   1   3        787.93        847.29        20.32 o                         
  -2   1   3      14356.30      14128.38       246.02 o                         
  -1   1   3       9699.01       9471.24       167.16 o                         
   0   1   3      10638.87      10883.12       192.56 o                         
   1   1   3       3884.46       3637.21        70.22 o                         
   2   1   3        695.58        692.07        21.48 o                         
   3   1   3       2812.00       2792.16        77.89 o                         
   4   1   3        377.27        400.74        19.50 o                         
   5   1   3        241.03        251.03        16.58 o                         
   6   1   3       1040.52       1004.50        32.55 o                         
   7   1   3        979.04        989.90        34.06 o                         
   8   1   3       4614.94       4807.43       117.97 o                         
   9   1   3       3068.23       3290.43       113.54 o                         
  10   1   3       1895.48       1822.72        79.76 o                         
  11   1   3       1314.16       1345.47       123.33 o                         
  12   1   3       2107.99       2132.27        94.61 o                         
 -14   2   3          7.78        -18.08        24.16 o                         
 -13   2   3          0.52         30.89        24.32 o                         
 -12   2   3        181.90        170.55        29.81 o                         
 -11   2   3         83.02         54.70        22.41 o                         
 -10   2   3         73.24         21.45        18.90 o                         
  -9   2   3         11.28         -9.31        14.93 o                         
  -8   2   3       1942.41       1987.70        51.22 o                         
  -7   2   3        192.94        236.48        18.11 o                         
  -6   2   3         72.14         75.77        10.05 o                         
  -5   2   3        683.91        770.05        36.74 o                         
  -4   2   3       2772.51       3099.55        68.92 o                         
  -3   2   3        177.43        183.58         9.87 o                         
  -2   2   3       1063.85       1072.94        26.01 o                         
  -1   2   3       3305.25       3262.96        62.79 o                         
   0   2   3       1022.83       1020.89        25.23 o                         
   1   2   3       1689.42       1795.59        39.65 o                         
   2   2   3         52.66         59.59         8.52 o                         
   3   2   3       1465.37       1444.69        36.21 o                         
   4   2   3      10296.90      10461.20       218.72 o                         
   5   2   3        230.24        256.15        17.08 o                         
   6   2   3        119.60        148.03        14.74 o                         
   7   2   3          4.96         18.59        15.74 o                         
   8   2   3         73.48         91.43        21.66 o                         
   9   2   3        110.57         83.57        25.95 o                         
  10   2   3         85.66         85.40        27.84 o                         
  11   2   3         49.24         27.61        27.21 o                         
  12   2   3          7.18         31.54        30.68 o                         
 -14   3   3       2500.40       2460.03       100.77 o                         
 -13   3   3       1997.23       2113.36       156.57 o                         
 -12   3   3       1740.95       1656.11       140.65 o                         
 -11   3   3       5502.58       5511.51       163.02 o                         
 -10   3   3        267.34        291.05        34.11 o                         
  -9   3   3       1748.96       1840.43        68.78 o                         
  -8   3   3        192.90        173.82        21.67 o                         
  -7   3   3        419.09        435.22        34.29 o                         
  -6   3   3         36.00         44.55         9.87 o                         
  -5   3   3       2498.04       2550.90        60.94 o                         
  -4   3   3       3294.81       3220.62        72.99 o                         
  -3   3   3       5240.19       4990.55       106.87 o                         
  -2   3   3      14231.70      13223.89       437.20 o                         
  -1   3   3      18627.38      18468.07       441.36 o                         
   0   3   3        389.16        320.77        16.24 o                         
   1   3   3      10374.65      10008.93       206.33 o                         
   2   3   3        144.24        107.40        10.70 o                         
   3   3   3        836.00        914.10        28.39 o                         
   4   3   3       1574.02       1681.85        42.61 o                         
   5   3   3         62.81         61.76        12.98 o                         
   6   3   3       1056.56       1034.59        33.94 o                         
   7   3   3       2414.70       2414.96        70.02 o                         
   8   3   3       1347.79       1357.28        51.49 o                         
   9   3   3       4553.95       4579.26       145.70 o                         
  10   3   3       1630.87       1687.11        77.78 o                         
  11   3   3       2767.50       2630.64       122.98 o                         
 -13   4   3         53.09         35.14        24.71 o                         
 -12   4   3        463.43        411.43        41.45 o                         
 -11   4   3        584.46        584.55        45.20 o                         
 -10   4   3        518.05        558.13        48.28 o                         
  -9   4   3        223.06        267.52        29.33 o                         
  -8   4   3        276.34        290.56        36.04 o                         
  -7   4   3        614.07        634.56        33.41 o                         
  -6   4   3        691.65        726.84        35.00 o                         
  -5   4   3        209.35        188.32        15.47 o                         
  -4   4   3         99.58         67.59        12.77 o                         
  -3   4   3         51.87         45.27        10.50 o                         
  -2   4   3         84.63         86.77        18.19 o                         
  -1   4   3       1356.50       1421.13        45.31 o                         
   0   4   3        552.19        538.94        25.23 o                         
   1   4   3        174.92        150.49        15.45 o                         
   2   4   3        633.74        642.72        31.30 o                         
   3   4   3        231.59        231.51        22.00 o                         
   4   4   3       3313.10       3312.92        99.45 o                         
   5   4   3        576.19        606.83        32.47 o                         
   6   4   3        102.49        131.40        23.90 o                         
   7   4   3         77.87         46.75        17.01 o                         
   8   4   3         27.59         29.49        16.87 o                         
   9   4   3         60.71         87.84        50.91 o                         
  10   4   3          1.24         39.40        26.19 o                         
  11   4   3        151.75        140.96        35.50 o                         
 -13   5   3       2252.24       2190.32        92.15 o                         
 -12   5   3        583.59        718.91        54.10 o                         
 -11   5   3       1703.91       1535.51       109.16 o                         
 -10   5   3       2608.47       2590.81        91.74 o                         
  -9   5   3        192.67        174.29        26.29 o                         
  -8   5   3          8.31         -0.11        16.38 o                         
  -7   5   3         65.82         69.04        13.41 o                         
  -6   5   3         21.31         54.23        25.89 o                         
  -5   5   3       2091.54       2137.42        99.72 o                         
  -4   5   3        187.00        137.96        16.69 o                         
  -3   5   3       8413.71       8423.60       212.85 o                         
  -2   5   3       7252.73       7010.22       188.59 o                         
  -1   5   3       7404.88       7157.99       182.45 o                         
   0   5   3       1613.22       1451.50        49.22 o                         
   1   5   3       7080.55       6719.33       174.54 o                         
   2   5   3       1762.75       1685.77        58.39 o                         
   3   5   3       1028.76       1043.96        44.88 o                         
   4   5   3          5.61         19.52        14.82 o                         
   5   5   3        296.43        302.78        47.41 o                         
   6   5   3        126.35        148.08        27.47 o                         
   7   5   3       4186.52       3946.42       125.30 o                         
   8   5   3        336.62        299.74        31.11 o                         
   9   5   3       3533.87       3565.29        99.86 o                         
  10   5   3       1681.89       1732.06        81.64 o                         
  11   5   3       1043.74       1009.32        99.19 o                         
 -12   6   3        553.43        600.12        50.57 o                         
 -11   6   3       1409.20       1265.26        95.87 o                         
 -10   6   3         19.54         20.45        21.41 o                         
  -9   6   3       1175.73       1036.89        54.34 o                         
  -8   6   3        703.57        635.97        42.94 o                         
  -7   6   3       1446.57       1357.03        56.25 o                         
  -6   6   3       3832.80       3761.43       111.61 o                         
  -5   6   3         57.07         66.81        16.63 o                         
  -4   6   3        766.41        704.42        35.66 o                         
  -3   6   3         57.00         48.13        13.51 o                         
  -2   6   3        464.60        496.22        30.16 o                         
  -1   6   3          1.44         -5.25        14.35 o                         
   0   6   3         32.84         54.56        13.85 o                         
   1   6   3       4898.41       4917.34       135.08 o                         
   2   6   3         16.24         22.74        13.61 o                         
   3   6   3       1790.15       1702.59        62.84 o                         
   4   6   3        706.19        680.29        42.65 o                         
   5   6   3         21.83         17.69        20.12 o                         
   6   6   3       2670.08       2655.49        94.20 o                         
   7   6   3        184.00        244.71        46.88 o                         
   8   6   3        166.93        146.16        22.65 o                         
   9   6   3         70.76         45.60        20.97 o                         
  10   6   3          0.49         -0.38        26.71 o                         
 -12   7   3        873.26        855.92        61.12 o                         
 -11   7   3       1086.95       1194.62        69.70 o                         
 -10   7   3        776.07        796.16       117.21 o                         
  -9   7   3        301.63        340.13        36.39 o                         
  -8   7   3         89.97        112.59        24.90 o                         
  -7   7   3          0.09        -21.91        14.60 o                         
  -6   7   3        299.90        310.40        30.18 o                         
  -5   7   3        435.21        442.40        33.39 o                         
  -4   7   3       3111.59       3000.76        92.71 o                         
  -3   7   3        918.26        869.70        40.25 o                         
  -2   7   3       4579.90       4353.42       122.92 o                         
  -1   7   3       1149.73       1004.90        44.29 o                         
   0   7   3       2546.76       2342.25        76.19 o                         
   1   7   3       8588.61       8436.40       221.30 o                         
   2   7   3        803.14        795.11        44.99 o                         
   3   7   3        355.42        344.81        37.09 o                         
   4   7   3        233.32        194.62        54.23 o                         
   5   7   3         29.44         24.64        20.47 o                         
   6   7   3       1273.80       1272.17        61.17 o                         
   7   7   3       1258.64       1226.07        79.95 o                         
   8   7   3       1521.19       1479.34       110.21 o                         
   9   7   3       1070.61       1132.46        59.52 o                         
 -11   8   3         94.08        118.90        32.03 o                         
 -10   8   3        481.29        561.35        49.07 o                         
  -9   8   3       1096.73       1072.36        68.75 o                         
  -8   8   3        692.33        729.20        51.06 o                         
  -7   8   3        922.44       1015.11        54.12 o                         
  -6   8   3       1613.50       1575.59        64.64 o                         
  -5   8   3        246.21        233.19        28.04 o                         
  -4   8   3        708.65        732.83        43.87 o                         
  -3   8   3        222.07        203.25        24.56 o                         
  -2   8   3         59.69         50.94        17.09 o                         
  -1   8   3        331.25        341.13        30.30 o                         
   0   8   3         66.06         78.96        18.92 o                         
   1   8   3         12.93         21.92        16.28 o                         
   2   8   3       2263.40       2255.36        80.40 o                         
   3   8   3       1305.08       1244.35        57.47 o                         
   4   8   3        951.38        968.57        56.71 o                         
   5   8   3        398.36        495.91        42.94 o                         
   6   8   3        811.16        860.67        56.74 o                         
   7   8   3        326.14        311.45        60.53 o                         
   8   8   3        116.50         85.75        30.69 o                         
   9   8   3        772.61        880.45        65.42 o                         
 -10   9   3        450.28        467.54        89.22 o                         
  -9   9   3        104.60        108.79        30.59 o                         
  -8   9   3        339.33        324.03        38.06 o                         
  -7   9   3         11.05          2.00        21.69 o                         
  -6   9   3          3.17         15.95        19.54 o                         
  -5   9   3       1439.99       1451.63        63.62 o                         
  -4   9   3       1080.85       1069.72        50.99 o                         
  -3   9   3        975.42       1001.19        50.74 o                         
  -2   9   3        475.31        461.17        36.24 o                         
  -1   9   3        486.68        537.76        39.68 o                         
   0   9   3       7334.56       7119.06       196.30 o                         
   1   9   3        468.40        476.25        39.09 o                         
   2   9   3       1087.11       1029.94        52.57 o                         
   3   9   3        226.71        303.63        33.83 o                         
   4   9   3          1.31         21.16        21.37 o                         
   5   9   3        382.66        362.36        52.83 o                         
   6   9   3         31.43         76.16        40.24 o                         
   7   9   3       1166.66       1115.06        69.46 o                         
   8   9   3        989.27        874.26       195.93 o                         
  -9  10   3       1983.44       2011.45       183.34 o                         
  -8  10   3       1349.54       1366.85        99.89 o                         
  -7  10   3        644.48        662.82        50.85 o                         
  -6  10   3       1182.81       1048.29        93.94 o                         
  -5  10   3        395.79        366.02        36.85 o                         
  -4  10   3        982.07        937.78        56.38 o                         
  -3  10   3         50.14         36.87        20.74 o                         
  -2  10   3          0.29          5.02        19.94 o                         
  -1  10   3        197.22        157.04        26.33 o                         
   0  10   3          7.95          9.69        22.92 o                         
   1  10   3        365.34        347.51        35.37 o                         
   2  10   3        236.12        310.11        35.45 o                         
   3  10   3        958.92        937.22        57.97 o                         
   4  10   3       1841.36       2024.65        84.43 o                         
   5  10   3        190.58        284.55        50.03 o                         
   6  10   3       1193.88       1241.14        74.16 o                         
  -7  11   3         14.33         39.26        25.69 o                         
  -6  11   3         40.65        117.50        29.31 o                         
  -5  11   3         69.61         65.59        25.53 o                         
  -4  11   3        510.30        490.47        44.15 o                         
  -3  11   3       1138.11       1024.52        60.86 o                         
  -2  11   3       1510.62       1616.02        72.60 o                         
  -1  11   3        120.57        144.70        28.89 o                         
   0  11   3       1226.78       1444.65       136.80 o                         
   1  11   3        122.44        144.64        29.54 o                         
   2  11   3        156.30        187.56        32.16 o                         
   3  11   3        405.44        441.29        44.65 o                         
   4  11   3         39.43         12.04        47.76 o                         
   5  11   3         41.15         56.84        35.86 o                         
  -4  12   3        138.95        208.25        33.90 o                         
  -3  12   3        281.03        297.60        37.73 o                         
  -2  12   3        176.87        164.82        32.77 o                         
  -1  12   3         99.49        146.91        31.35 o                         
   0  12   3        329.36        378.45        42.80 o                         
   1  12   3        371.75        420.62        43.77 o                         
   2  12   3        702.05        850.28        87.99 o                         
 -14   0   4       4482.84       4461.32       205.38 o                         
 -13   0   4        482.84        594.45        68.93 o                         
 -12   0   4         21.60          8.40        29.04 o                         
 -11   0   4        614.84        652.18        63.68 o                         
 -10   0   4         13.42         30.09        24.49 o                         
  -9   0   4       4247.29       3597.11       152.20 o                         
  -8   0   4       4608.23       4554.74       180.19 o                         
  -7   0   4       2370.72       2298.58        70.75 o                         
  -6   0   4       9955.16      10388.23       263.67 o                         
  -5   0   4      15311.44      16139.99       401.15 o                         
  -4   0   4       7487.62       7692.92       206.78 o                         
  -3   0   4       6812.70       6915.78       175.20 o                         
  -2   0   4      20530.70      20194.01       733.35 o                         
  -1   0   4       3275.92       3291.25        88.24 o                         
   0   0   4         10.95         20.36         8.15 o                         
   1   0   4       6800.35       6985.67       182.35 o                         
   2   0   4        448.95        408.20        26.55 o                         
   3   0   4       5387.18       5595.49       153.82 o                         
   4   0   4       6071.58       6316.66       173.39 o                         
   5   0   4       5688.12       5876.54       165.22 o                         
   6   0   4       5193.22       5405.00       307.89 o                         
   7   0   4       5085.88       5022.55       191.21 o                         
   8   0   4        461.85        467.44        58.43 o                         
   9   0   4         16.66         34.99        34.64 o                         
  10   0   4        649.15        617.89        73.82 o                         
  11   0   4        182.97        288.65        58.43 o                         
 -14   1   4         75.59         45.83        26.22 o                         
 -13   1   4        408.03        461.90        43.04 o                         
 -12   1   4          9.57         13.36        19.43 o                         
 -11   1   4        146.46        148.76        26.03 o                         
 -10   1   4        408.28        359.33        45.83 o                         
  -9   1   4          8.39         14.02        13.30 o                         
  -8   1   4          0.14          9.09         9.33 o                         
  -7   1   4        155.76        185.97        14.55 o                         
  -6   1   4       2000.94       2003.01        43.68 o                         
  -5   1   4       2830.86       2982.32        72.27 o                         
  -4   1   4        270.73        291.41        12.33 o                         
  -3   1   4       1883.10       1961.83        48.39 o                         
  -2   1   4        425.45        456.22        20.12 o                         
  -1   1   4          5.61         -3.73         4.35 o                         
   0   1   4        586.11        601.36        18.35 o                         
   1   1   4        600.43        659.67        21.11 o                         
   2   1   4        276.23        325.33        16.93 o                         
   3   1   4          0.15         10.82         9.60 o                         
   4   1   4        218.79        228.68        19.18 o                         
   5   1   4         56.74         48.20        11.79 o                         
   6   1   4       1294.06       1322.57        40.36 o                         
   7   1   4        288.25        320.28        22.11 o                         
   8   1   4         43.90         49.94        22.72 o                         
   9   1   4          0.31         21.66        22.96 o                         
  10   1   4          1.31        -17.05        23.69 o                         
  11   1   4          0.35          1.09        26.71 o                         
 -14   2   4       1664.74       1709.63        79.16 o                         
 -13   2   4        206.93        250.32        42.51 o                         
 -12   2   4        227.46        203.20        30.22 o                         
 -11   2   4         86.17         75.17        22.59 o                         
  -9   2   4        525.19        523.88        35.74 o                         
  -8   2   4       7128.39       7372.85       192.96 o                         
  -7   2   4       5290.91       5499.56       119.83 o                         
  -6   2   4       7927.46       7966.69       166.59 o                         
  -5   2   4      13055.32      13487.88       239.39 o                         
  -4   2   4       9046.72       9431.15       169.25 o                         
  -3   2   4       2935.94       2963.52        58.19 o                         
  -2   2   4       3986.67       3905.96        74.14 o                         
  -1   2   4       1920.34       2132.91        44.60 o                         
   0   2   4        619.40        610.14        19.80 o                         
   1   2   4        588.55        633.37        21.15 o                         
   2   2   4      10752.59      10659.38       194.14 o                         
   3   2   4       4474.90       4421.46       102.22 o                         
   4   2   4       7690.56       7687.31       146.62 o                         
   5   2   4       6786.53       6552.92       175.04 o                         
   6   2   4       2545.67       2594.58        62.33 o                         
   7   2   4       1574.74       1532.32        47.22 o                         
   8   2   4        783.23        876.32        44.66 o                         
   9   2   4        238.38        245.28        46.88 o                         
  10   2   4        221.29        226.29        36.59 o                         
  11   2   4          2.98         -2.56        25.67 o                         
 -14   3   4         45.77         59.35        29.50 o                         
 -13   3   4         85.67        125.11        51.78 o                         
 -12   3   4        178.96        206.35        31.28 o                         
 -11   3   4        139.24        155.55        48.98 o                         
  -9   3   4          2.21        -20.14        14.82 o                         
  -8   3   4        373.61        411.71        33.17 o                         
  -7   3   4         20.25         23.95         9.96 o                         
  -6   3   4        130.56        160.46        16.67 o                         
  -5   3   4         56.00         67.07         9.88 o                         
  -4   3   4        888.11        966.82        37.05 o                         
  -3   3   4        714.33        792.08        22.47 o                         
  -2   3   4       3460.39       3563.71        70.29 o                         
  -1   3   4        685.73        677.21        21.00 o                         
   0   3   4       1000.69        999.70        27.74 o                         
   1   3   4         23.24         25.59         8.48 o                         
   2   3   4       1023.12       1051.53        30.71 o                         
   3   3   4       1340.15       1364.75        71.55 o                         
   4   3   4        992.93        937.84        47.77 o                         
   5   3   4       1524.25       1529.80        43.12 o                         
   6   3   4        347.09        356.20        23.01 o                         
   7   3   4          4.89         20.75        12.68 o                         
   8   3   4        358.80        392.20        32.05 o                         
   9   3   4        131.03        145.54        30.63 o                         
  10   3   4        239.64        296.98        40.55 o                         
  11   3   4         13.84        -21.21        25.25 o                         
 -13   4   4       1273.97       1342.13        67.00 o                         
 -12   4   4        895.82        897.17        57.59 o                         
 -11   4   4          6.29        -13.88        17.57 o                         
 -10   4   4        580.21        543.36        60.53 o                         
  -9   4   4       4164.73       4100.04       122.27 o                         
  -8   4   4       2704.01       2661.82        70.00 o                         
  -7   4   4       6449.06       6481.46       142.21 o                         
  -6   4   4       3195.95       3311.95        79.00 o                         
  -5   4   4      12876.37      12772.07       261.89 o                         
  -4   4   4       6256.19       6121.01       149.87 o                         
  -3   4   4       2980.01       2392.38       174.86 o                         
  -2   4   4       1087.25       1014.85        31.44 o                         
  -1   4   4         20.88         43.16         9.39 o                         
   0   4   4       1089.10       1139.36        35.34 o                         
   1   4   4       2802.70       2759.76        61.03 o                         
   2   4   4       3379.91       3257.97        70.57 o                         
   3   4   4       3532.54       3560.06        76.89 o                         
   4   4   4       7567.70       7199.50       140.48 o                         
   5   4   4       2332.12       2362.18        67.76 o                         
   6   4   4        981.60       1027.68        53.21 o                         
   7   4   4       1908.16       1982.13        78.85 o                         
   8   4   4       2039.69       1908.05        64.72 o                         
   9   4   4        144.75        136.48        30.71 o                         
  10   4   4          4.73         24.60        29.56 o                         
 -13   5   4       1008.07       1060.99        66.55 o                         
 -12   5   4        132.11        126.86        28.74 o                         
 -11   5   4        199.28        224.17        32.25 o                         
 -10   5   4       1411.52       1388.67        89.22 o                         
  -9   5   4       3564.17       3019.57       512.05 o                         
  -8   5   4        235.80        255.90        25.18 o                         
  -7   5   4          6.79         10.74        11.98 o                         
  -6   5   4        692.07        715.25        31.69 o                         
  -5   5   4        254.22        317.53        30.72 o                         
  -4   5   4          6.92         -0.85         8.88 o                         
  -3   5   4       3132.63       3403.28       137.85 o                         
  -2   5   4         13.27          6.93         9.67 o                         
  -1   5   4       3318.63       3274.85        91.76 o                         
   0   5   4        432.07        376.94        25.20 o                         
   1   5   4        343.75        262.94        22.88 o                         
   2   5   4        452.70        437.42        30.63 o                         
   3   5   4       1097.99       1142.29        44.43 o                         
   4   5   4        149.89        165.95        20.38 o                         
   5   5   4        239.34        259.25        24.60 o                         
   6   5   4        118.12        103.45        19.97 o                         
   7   5   4        404.61        442.67        40.95 o                         
   8   5   4         16.79         13.96        17.74 o                         
   9   5   4        390.52        354.21        42.88 o                         
  10   5   4          4.70          1.93        27.08 o                         
 -12   6   4        565.87        491.17        96.57 o                         
 -11   6   4          8.30         38.95        23.00 o                         
 -10   6   4       1108.27       1064.41        56.84 o                         
  -9   6   4         35.08         -7.79         9.45 o                         
  -8   6   4       1724.48       1718.57        66.49 o                         
  -7   6   4       6162.92       6092.33       138.82 o                         
  -6   6   4       9002.17       9049.09       196.16 o                         
  -5   6   4       3536.59       3624.31       105.90 o                         
  -4   6   4       3949.24       3795.02       127.18 o                         
  -3   6   4       1718.49       1741.49        58.76 o                         
  -2   6   4        266.28        207.43        27.12 o                         
  -1   6   4        333.63        253.07        23.62 o                         
   0   6   4        109.41         91.92        32.36 o                         
   1   6   4        537.26        521.67        33.64 o                         
   2   6   4       4629.57       4595.19       130.88 o                         
   3   6   4         27.22         42.59        17.38 o                         
   4   6   4       4602.17       4470.23       142.40 o                         
   5   6   4       2010.83       2044.01        65.79 o                         
   6   6   4       2509.94       2576.66        79.79 o                         
   7   6   4        441.31        464.25        35.18 o                         
   8   6   4        220.40        193.17        33.41 o                         
   9   6   4       1120.59       1077.84        54.00 o                         
 -12   7   4        691.33        752.94        75.05 o                         
 -11   7   4       1280.73       1265.00        66.82 o                         
 -10   7   4        785.77        901.25        75.75 o                         
  -9   7   4       1117.83       1154.77        63.15 o                         
  -8   7   4        248.52        192.08        43.04 o                         
  -7   7   4        936.91        940.46        52.36 o                         
  -6   7   4       4064.13       3923.64       117.40 o                         
  -5   7   4        288.70        273.78        26.29 o                         
  -4   7   4        138.43        122.80        19.63 o                         
  -3   7   4        549.13        556.25        34.66 o                         
  -2   7   4       1633.95       1595.77        59.07 o                         
  -1   7   4       1950.90       1986.27        94.82 o                         
   0   7   4       3203.61       3053.41        94.12 o                         
   1   7   4       1723.23       1740.74        64.45 o                         
   2   7   4        201.19        231.58        49.68 o                         
   3   7   4        902.23        944.64        50.61 o                         
   4   7   4         32.89         61.25        21.22 o                         
   5   7   4        614.28        579.47        44.12 o                         
   6   7   4        371.47        377.19        32.25 o                         
   7   7   4        351.91        335.42        32.58 o                         
   8   7   4        143.36        116.88        25.00 o                         
   9   7   4        285.47        282.52        46.80 o                         
 -11   8   4         86.70         73.15        28.25 o                         
 -10   8   4        182.03        240.50        34.65 o                         
  -9   8   4        418.94        395.61        39.55 o                         
  -8   8   4       1411.11       1471.05        65.14 o                         
  -7   8   4       2884.29       2805.43       257.34 o                         
  -6   8   4       1912.88       1885.85       105.31 o                         
  -4   8   4       1975.85       2036.18        85.72 o                         
  -3   8   4       1581.64       1664.69        64.18 o                         
  -2   8   4       3106.64       3252.94       101.28 o                         
  -1   8   4          2.11        -19.15        13.77 o                         
   0   8   4       1295.75       1411.71       120.71 o                         
   1   8   4       2058.53       2090.48       115.64 o                         
   2   8   4        276.65        278.67        30.42 o                         
   3   8   4        173.15        203.76        37.44 o                         
   4   8   4        662.94        649.07        47.75 o                         
   5   8   4       1457.47       1322.10        63.55 o                         
   6   8   4       1002.27        937.50        76.45 o                         
   7   8   4       1179.64       1117.91        57.14 o                         
   8   8   4        405.01        414.27        40.82 o                         
 -10   9   4        308.65        250.28        38.13 o                         
  -9   9   4        181.00        178.88        32.28 o                         
  -8   9   4        387.60        380.65        38.37 o                         
  -7   9   4        704.72        694.31        49.30 o                         
  -6   9   4         56.64         23.95        20.46 o                         
  -5   9   4          5.43        -23.74        16.79 o                         
  -4   9   4       2072.64       1971.92       101.47 o                         
  -3   9   4        613.42        621.30        42.88 o                         
  -2   9   4        487.32        471.28        37.30 o                         
  -1   9   4       1690.44       1644.96        66.03 o                         
   0   9   4       1991.63       2132.87       109.86 o                         
   1   9   4       1742.65       1590.05       119.13 o                         
   2   9   4        150.19        127.46        26.19 o                         
   3   9   4        668.18        628.31        76.27 o                         
   4   9   4         22.23         10.20        22.63 o                         
   5   9   4         26.15         -1.45        22.50 o                         
   6   9   4        329.99        318.09        40.32 o                         
   7   9   4         54.87         37.16        28.57 o                         
  -8  10   4        463.36        467.21        56.51 o                         
  -7  10   4       1879.49       1952.02        88.34 o                         
  -6  10   4       1153.56       1188.84       116.16 o                         
  -5  10   4       1245.29       1311.35        83.62 o                         
  -4  10   4        486.18        517.94        42.99 o                         
  -3  10   4       1096.95       1172.34        58.02 o                         
  -2  10   4        154.42        136.05        26.47 o                         
  -1  10   4         26.01         45.99        21.46 o                         
   0  10   4         25.82         56.28        22.76 o                         
   1  10   4        404.92        420.48        53.71 o                         
   2  10   4          5.94         12.26        21.21 o                         
   3  10   4       2285.69       2218.78        87.92 o                         
   4  10   4        335.50        367.66        58.25 o                         
   5  10   4        449.08        531.29        55.46 o                         
  -6  11   4         71.69         69.81        26.40 o                         
  -5  11   4        120.21        118.53        28.44 o                         
  -4  11   4         13.97         -5.85        20.84 o                         
  -3  11   4       1377.02       1458.66       148.70 o                         
  -2  11   4       1076.83       1171.40        67.75 o                         
  -1  11   4       1537.38       1521.62       108.11 o                         
   0  11   4       1371.34       1405.57        99.89 o                         
   1  11   4        856.55        977.21        88.87 o                         
   2  11   4        664.64        818.80        57.27 o                         
   3  11   4        285.48        366.77        42.00 o                         
  -3  12   4        160.79        179.42        33.72 o                         
  -2  12   4        368.44        393.69        44.78 o                         
  -1  12   4        444.30        394.05        43.21 o                         
   0  12   4          0.80         12.77        25.24 o                         
 -14   1   5        713.57        706.76        53.93 o                         
 -13   1   5        605.52        688.21        73.82 o                         
 -11   1   5       2958.48       3232.62       130.68 o                         
 -10   1   5       6647.90       6733.09       183.07 o                         
  -9   1   5       6141.31       6262.35       138.02 o                         
  -8   1   5       2689.74       2737.28        67.51 o                         
  -7   1   5       3868.41       4001.29        79.56 o                         
  -6   1   5        826.40        809.11        23.77 o                         
  -5   1   5         31.94         24.99         6.30 o                         
  -4   1   5         98.48         78.17        12.49 o                         
  -3   1   5         57.62         38.40        12.43 o                         
  -2   1   5       8375.83       8707.98       237.88 o                         
  -1   1   5       2626.38       2508.75        51.07 o                         
   0   1   5       3747.77       3749.38        74.11 o                         
   1   1   5      16212.48      16085.63       286.63 o                         
   2   1   5       4003.27       3928.71        80.73 o                         
   3   1   5       4375.09       4364.46        90.10 o                         
   4   1   5       1984.74       2035.47        58.84 o                         
   5   1   5        782.11        733.51        46.21 o                         
   6   1   5          8.36          5.31        16.18 o                         
   7   1   5        541.60        581.12        30.62 o                         
   8   1   5        296.80        307.34        36.88 o                         
   9   1   5         81.38         62.38        53.01 o                         
  10   1   5       2085.97       1857.79        84.35 o                         
 -14   2   5         73.06         97.35        50.21 o                         
 -13   2   5         32.58         14.35        17.63 o                         
 -12   2   5          5.79         14.77        19.66 o                         
 -11   2   5        123.57        126.66        32.89 o                         
 -10   2   5        343.49        299.06        29.81 o                         
  -9   2   5        315.77        320.90        28.23 o                         
  -8   2   5        183.31        185.66        16.13 o                         
  -7   2   5        553.78        596.42        24.54 o                         
  -6   2   5        157.80        196.27        13.05 o                         
  -5   2   5          2.22          6.73         6.34 o                         
  -4   2   5       1042.77       1134.73        27.60 o                         
  -3   2   5       1102.53       1197.31        36.07 o                         
  -2   2   5         95.53        148.65        11.70 o                         
  -1   2   5       2294.96       2380.84        50.27 o                         
   0   2   5        318.37        369.03        17.16 o                         
   1   2   5        102.50        112.21        14.95 o                         
   2   2   5         53.46         45.17        10.24 o                         
   3   2   5         92.79         65.38        11.97 o                         
   4   2   5         16.18          4.22         9.28 o                         
   5   2   5        839.21        838.26        33.56 o                         
   6   2   5        383.21        457.23        26.87 o                         
   7   2   5         41.43         44.47        14.56 o                         
   8   2   5         79.04         68.98        27.45 o                         
   9   2   5        199.73        179.48        33.36 o                         
  10   2   5          1.09        -16.32        23.83 o                         
 -14   3   5        511.25        350.29       141.35 o                         
 -13   3   5       1057.42       1015.78        71.73 o                         
 -12   3   5       3149.64       3390.46       116.16 o                         
 -11   3   5       2502.20       2696.20        92.36 o                         
 -10   3   5       1876.65       1929.59        97.27 o                         
  -9   3   5       2723.79       2520.14       273.26 o                         
  -8   3   5       4723.16       4774.00       108.64 o                         
  -7   3   5       4226.01       4318.31        98.30 o                         
  -6   3   5       1239.31       1287.15        52.93 o                         
  -5   3   5         67.84         55.99         8.58 o                         
  -4   3   5       1756.68       1789.55        40.58 o                         
  -3   3   5         12.76         19.11         6.54 o                         
  -2   3   5        518.96        382.19        16.30 o                         
  -1   3   5       5844.51       6024.29       114.63 o                         
   0   3   5       6312.70       6244.99       119.37 o                         
   1   3   5       9577.61       9639.50       178.64 o                         
   2   3   5       2746.58       2508.88        57.76 o                         
   3   3   5        932.01        888.26        36.82 o                         
   4   3   5       4497.29       4286.79       104.90 o                         
   5   3   5       1691.44       1750.40        49.23 o                         
   6   3   5        672.46        771.21        41.46 o                         
   7   3   5          2.58          2.10        16.34 o                         
   8   3   5        708.05        691.49        42.19 o                         
   9   3   5        571.99        457.63        47.98 o                         
  10   3   5        537.07        574.37        54.66 o                         
 -13   4   5         17.41         55.00        24.36 o                         
 -12   4   5        228.70        212.73        31.84 o                         
 -11   4   5         38.51         45.24        23.27 o                         
 -10   4   5       1507.69       1509.07        61.92 o                         
  -9   4   5        296.19        312.70        29.07 o                         
  -8   4   5        362.94        356.81        27.79 o                         
  -7   4   5        809.57        779.90        31.16 o                         
  -6   4   5         18.83         14.62        10.05 o                         
  -5   4   5        648.67        673.79        26.46 o                         
  -4   4   5        788.93        741.61        26.66 o                         
  -3   4   5         42.22         27.91         8.60 o                         
  -2   4   5        343.51        345.17        20.53 o                         
  -1   4   5        678.17        671.66        24.40 o                         
   0   4   5         45.72         49.02        10.05 o                         
   1   4   5        237.89        250.90        19.09 o                         
   2   4   5         12.05         12.77        10.09 o                         
   3   4   5         79.13         73.13        13.36 o                         
   4   4   5        134.34         67.53        23.89 o                         
   5   4   5       1879.92       1863.74        51.77 o                         
   6   4   5       2162.40       2243.44        68.28 o                         
   7   4   5          8.95         -5.59        22.68 o                         
   8   4   5        124.99        136.37        23.77 o                         
   9   4   5         83.13         74.76        35.51 o                         
  10   4   5         63.15         81.87        33.22 o                         
 -13   5   5       1572.87       1338.73       101.64 o                         
 -12   5   5       3558.84       3522.42       235.64 o                         
 -11   5   5        606.65        602.12        44.61 o                         
 -10   5   5       1633.77       1731.56        89.74 o                         
  -9   5   5       3701.22       3675.07       112.41 o                         
  -8   5   5       1421.60       1369.43        62.84 o                         
  -7   5   5       2019.49       2062.93        57.80 o                         
  -6   5   5        791.64        805.84        36.63 o                         
  -5   5   5        387.81        344.84        21.27 o                         
  -4   5   5        165.32        104.23        51.08 o                         
  -3   5   5        412.11        397.36        40.47 o                         
  -2   5   5        434.13        414.23        22.81 o                         
  -1   5   5       4446.06       4326.91       100.67 o                         
   0   5   5       3498.08       3242.47        80.76 o                         
   1   5   5       4280.87       4218.85       101.73 o                         
   2   5   5       1962.79       1836.77        91.89 o                         
   3   5   5       4545.92       4533.29       111.05 o                         
   4   5   5       2413.87       2451.51        71.80 o                         
   5   5   5         59.50         72.61        17.76 o                         
   6   5   5       2435.61       2378.90        79.93 o                         
   7   5   5        119.18        133.73        23.07 o                         
   8   5   5        616.02        631.34        42.67 o                         
   9   5   5        939.03        929.62        81.70 o                         
 -12   6   5         32.64         39.26        25.35 o                         
 -11   6   5          2.55         15.53        20.78 o                         
 -10   6   5          0.81         -8.80        18.74 o                         
  -9   6   5       1270.12       1197.35        74.52 o                         
  -8   6   5          5.46         16.90        13.71 o                         
  -7   6   5        176.95        182.69        33.00 o                         
  -6   6   5         43.04         43.07        14.26 o                         
  -5   6   5       1076.78       1127.99        40.21 o                         
  -4   6   5       3397.57       3480.44        86.10 o                         
  -3   6   5        501.84        504.74        27.72 o                         
  -2   6   5        510.51        521.56        28.34 o                         
  -1   6   5         86.98         84.45        16.69 o                         
   0   6   5         87.27         92.15        18.59 o                         
   1   6   5        239.38        236.07        21.83 o                         
   2   6   5       1507.45       1457.65        50.68 o                         
   3   6   5        451.56        475.83        36.04 o                         
   4   6   5        588.82        654.06        38.53 o                         
   5   6   5        432.77        477.89        34.22 o                         
   6   6   5        988.19       1068.50        55.74 o                         
   7   6   5        454.36        425.45        35.40 o                         
   8   6   5        410.96        470.03        37.96 o                         
   9   6   5        123.24        170.65        35.85 o                         
 -12   7   5       1128.04       1151.04        68.41 o                         
 -11   7   5        851.41        877.54        64.90 o                         
 -10   7   5       3689.19       3662.02       235.12 o                         
  -9   7   5       1038.53        932.10        52.69 o                         
  -8   7   5       2756.86       2906.78        80.07 o                         
  -7   7   5         20.24         14.99        22.69 o                         
  -6   7   5          8.66          9.63        13.83 o                         
  -5   7   5       1787.84       1839.85        56.40 o                         
  -4   7   5         29.12         22.23        15.71 o                         
  -3   7   5         35.70         26.51        14.68 o                         
  -2   7   5       1595.13       1633.21        59.68 o                         
  -1   7   5       1057.31        928.98        46.36 o                         
   0   7   5        979.29        940.82        44.66 o                         
   1   7   5       1332.56       1324.65        56.39 o                         
   2   7   5       8023.32       8155.16       185.98 o                         
   3   7   5       2291.04       2353.70        80.23 o                         
   4   7   5       1338.42       1254.06        51.94 o                         
   5   7   5         72.83         70.69        20.25 o                         
   6   7   5          3.75         -0.69        18.73 o                         
   7   7   5        157.90        156.45        26.85 o                         
   8   7   5        266.51        263.62        43.41 o                         
 -11   8   5         19.24         -0.27        43.73 o                         
 -10   8   5          1.14        -29.54        21.56 o                         
  -9   8   5         26.42         39.34        23.56 o                         
  -8   8   5        812.42        891.59        53.85 o                         
  -7   8   5        426.37        408.94        38.20 o                         
  -6   8   5        683.67        667.40        49.03 o                         
  -5   8   5         40.32         37.72        17.90 o                         
  -4   8   5       6972.79       7217.57       303.00 o                         
  -3   8   5         15.12        -15.51        15.32 o                         
  -2   8   5       2529.70       2402.61        81.80 o                         
  -1   8   5         13.57         18.89        22.74 o                         
   0   8   5          1.13         17.10        17.83 o                         
   1   8   5        252.62        233.82        28.94 o                         
   2   8   5          1.52         -0.86        29.04 o                         
   3   8   5         82.00         84.58        24.65 o                         
   4   8   5       1482.34       1461.33        69.00 o                         
   5   8   5         27.63         44.81        21.32 o                         
   6   8   5       1553.69       1676.99       113.23 o                         
   7   8   5         26.86          0.66        21.07 o                         
  -9   9   5        740.61        778.08        54.97 o                         
  -8   9   5        267.86        337.17        75.57 o                         
  -7   9   5        648.63        644.02        53.25 o                         
  -6   9   5        107.81        123.22        28.45 o                         
  -5   9   5        202.95        216.03        28.94 o                         
  -4   9   5        102.57         99.20        22.51 o                         
  -3   9   5        586.43        572.72        41.94 o                         
  -2   9   5         99.65         97.80        23.44 o                         
  -1   9   5       1599.18       1779.83       163.39 o                         
   0   9   5        242.63        199.41        28.65 o                         
   1   9   5       1516.04       1518.09       153.25 o                         
   2   9   5       1323.87       1383.91        65.43 o                         
   3   9   5       1985.79       2066.18        83.70 o                         
   4   9   5        808.27        830.99        57.43 o                         
   5   9   5        142.08        182.48        29.14 o                         
   6   9   5         25.73         39.07        23.01 o                         
  -8  10   5        201.76        243.47        34.93 o                         
  -7  10   5       1391.48       1356.45        54.72 o                         
  -6  10   5        676.83        732.90        51.21 o                         
  -5  10   5       1295.65       1345.99        87.47 o                         
  -4  10   5        523.90        556.72        68.58 o                         
  -3  10   5        492.28        471.24        41.21 o                         
  -2  10   5        819.12        894.52        54.86 o                         
  -1  10   5        826.09        915.82        90.09 o                         
   0  10   5         95.70         60.74        24.24 o                         
   1  10   5         48.58         54.17        25.47 o                         
   2  10   5          1.58         10.50        23.75 o                         
   3  10   5        544.45        632.70        57.91 o                         
   4  10   5        369.74        335.60        50.73 o                         
  -6  11   5        128.39         82.59        62.63 o                         
  -5  11   5         43.74         10.14        23.83 o                         
  -4  11   5         23.71          4.33        22.27 o                         
  -3  11   5        209.15        323.15        38.69 o                         
  -2  11   5        329.28        336.61        86.60 o                         
  -1  11   5        455.53        525.01        61.93 o                         
   0  11   5        490.58        546.70        46.88 o                         
   1  11   5        394.65        416.01        61.93 o                         
   2  11   5        672.43        704.85        55.54 o                         
 -13   0   6       7981.04       7297.44       289.35 o                         
 -12   0   6       1946.82       1994.31       107.76 o                         
 -11   0   6        766.75        779.53        66.48 o                         
 -10   0   6        326.57        386.97        44.78 o                         
  -9   0   6         79.38        107.51        34.29 o                         
  -8   0   6        569.07        637.90        35.01 o                         
  -7   0   6        212.09        237.31        21.18 o                         
  -6   0   6       6348.47       6443.13       169.97 o                         
  -5   0   6       8253.92       8452.01       216.29 o                         
  -4   0   6       7249.77       7026.99       279.90 o                         
  -3   0   6       8644.31       8552.46       334.83 o                         
  -2   0   6       1282.38       1296.51        60.35 o                         
  -1   0   6       5429.57       5340.29       143.00 o                         
   0   0   6       3638.81       3666.97       104.81 o                         
   1   0   6         61.60         42.48        13.40 o                         
   2   0   6        185.49        178.08        21.02 o                         
   3   0   6        461.46        457.40        33.96 o                         
   4   0   6       2031.19       2082.81        76.80 o                         
   6   0   6        721.29        713.28        48.74 o                         
   7   0   6       4875.27       4818.32       236.34 o                         
   8   0   6       2842.19       2696.87       142.75 o                         
   9   0   6        101.85        124.91        45.48 o                         
 -14   1   6          0.31         19.24        33.24 o                         
 -13   1   6          5.19         39.89        34.29 o                         
 -12   1   6        371.51        346.33        56.68 o                         
 -11   1   6         62.63         61.14        20.22 o                         
 -10   1   6          0.62         -8.49        15.59 o                         
  -9   1   6         77.01         89.20        12.75 o                         
  -8   1   6         87.86         82.61        13.43 o                         
  -7   1   6        177.41        191.30        13.35 o                         
  -6   1   6          0.95         12.99         6.71 o                         
  -5   1   6        456.17        427.20        26.22 o                         
  -4   1   6        129.16        147.19        12.66 o                         
  -3   1   6        352.89        320.90        32.15 o                         
  -2   1   6        681.40        717.33        26.81 o                         
  -1   1   6         30.87         32.59         6.61 o                         
   0   1   6       1815.73       1999.83        46.21 o                         
   1   1   6         24.20         31.74         9.29 o                         
   2   1   6        698.67        717.32        38.82 o                         
   3   1   6        207.96        211.59        17.57 o                         
   4   1   6         27.82         29.45        14.34 o                         
   5   1   6          7.22          7.29        12.99 o                         
   6   1   6          0.71          0.88        13.59 o                         
   7   1   6        255.77        261.11        23.70 o                         
   8   1   6        211.21        223.82        35.62 o                         
   9   1   6          0.81         -7.71        24.98 o                         
 -14   2   6       1692.75        807.17        78.72 o                         
 -13   2   6       4170.85       3972.54       183.34 o                         
 -12   2   6       3827.29       3814.74       171.79 o                         
 -11   2   6       1049.08       1063.04        51.28 o                         
 -10   2   6        813.63        868.56        89.57 o                         
  -9   2   6        117.71        120.92        15.81 o                         
  -8   2   6        178.67        202.90        16.94 o                         
  -7   2   6       3186.55       3218.21        66.90 o                         
  -6   2   6       2648.76       2640.92        55.85 o                         
  -5   2   6       1301.16       1229.14        30.25 o                         
  -4   2   6      11188.92      11321.60       240.49 o                         
  -3   2   6       8212.15       8425.23       183.16 o                         
  -2   2   6      11114.36      11070.43       236.29 o                         
  -1   2   6       1457.94       1282.41        32.38 o                         
   0   2   6       2270.24       2183.55        50.00 o                         
   1   2   6        149.40        154.21        13.86 o                         
   2   2   6         74.91         80.56        13.04 o                         
   3   2   6         48.61         50.10        12.77 o                         
   4   2   6        386.64        409.43        25.02 o                         
   5   2   6       1799.17       1870.32        53.02 o                         
   6   2   6       2063.08       2244.98        97.10 o                         
   7   2   6       1267.73       1346.50        45.64 o                         
   8   2   6       2962.51       3025.67       110.70 o                         
   9   2   6        388.11        372.46        45.02 o                         
 -13   3   6         11.50         25.54        17.14 o                         
 -12   3   6        204.59        210.63        44.08 o                         
 -11   3   6          3.91        -28.69        22.74 o                         
 -10   3   6         22.41         49.07        18.65 o                         
  -9   3   6        265.85        209.60        23.31 o                         
  -8   3   6       7688.16       7647.90       164.40 o                         
  -7   3   6        237.40        235.88        17.35 o                         
  -6   3   6          3.14          0.11         8.92 o                         
  -5   3   6        473.20        467.19        27.49 o                         
  -4   3   6         46.17         50.12         7.34 o                         
  -3   3   6         40.93         44.14         7.72 o                         
  -2   3   6       1668.03       1725.77        40.79 o                         
  -1   3   6         46.14         42.80         9.23 o                         
   0   3   6       2758.55       2723.60        60.38 o                         
   1   3   6        747.17        765.05        28.55 o                         
   2   3   6       1778.97       1725.36        53.03 o                         
   3   3   6         33.26         34.67        12.77 o                         
   4   3   6        396.92        398.75        24.79 o                         
   5   3   6         21.66         29.17        15.37 o                         
   6   3   6        578.02        612.73        55.83 o                         
   7   3   6        269.32        233.15        28.12 o                         
   8   3   6         28.38         13.24        19.84 o                         
   9   3   6         18.94         35.17        27.41 o                         
 -13   4   6       2686.79       2806.39       145.55 o                         
 -11   4   6       2049.51       2032.10       109.86 o                         
 -10   4   6       3827.43       3669.89       162.69 o                         
  -9   4   6        351.34        335.20        28.84 o                         
  -8   4   6        344.33        377.21        27.54 o                         
  -7   4   6       2437.54       2441.24        63.57 o                         
  -6   4   6       2115.71       2020.73        53.90 o                         
  -5   4   6       5686.70       5852.46       163.32 o                         
  -4   4   6       1684.90       1685.80        41.32 o                         
  -3   4   6       8610.33       8476.70       228.57 o                         
  -2   4   6       6053.54       5917.66       115.24 o                         
  -1   4   6       3390.03       3242.73        70.37 o                         
   0   4   6        509.83        475.45        23.40 o                         
   1   4   6        473.24        457.26        23.75 o                         
   2   4   6        505.61        464.19        25.24 o                         
   3   4   6        468.38        493.28        27.11 o                         
   4   4   6        969.31        956.41        37.51 o                         
   5   4   6       3099.04       3250.86        94.45 o                         
   6   4   6        320.31        309.47        25.32 o                         
   7   4   6       1520.76       1680.08        83.45 o                         
   8   4   6        133.20        166.38        27.35 o                         
   9   4   6        645.42        699.14        58.61 o                         
 -13   5   6        120.97         91.67        42.34 o                         
 -12   5   6         92.73        124.56        42.34 o                         
 -11   5   6        547.12        524.12        61.58 o                         
  -9   5   6       1278.69        970.22        68.23 o                         
  -8   5   6        579.83        635.23        32.43 o                         
  -7   5   6       1026.63       1124.70        80.28 o                         
  -6   5   6         18.20         23.24        12.12 o                         
  -5   5   6       1244.51       1218.19        40.63 o                         
  -4   5   6        172.25        176.15        16.24 o                         
  -3   5   6         29.43         29.00        11.05 o                         
  -2   5   6          1.66         11.18        12.69 o                         
  -1   5   6       1559.29       1497.41        46.61 o                         
   0   5   6        362.01        353.24        22.00 o                         
   1   5   6       1073.91       1100.35        37.18 o                         
   2   5   6        656.82        613.61        30.13 o                         
   3   5   6       1247.42       1259.18        41.88 o                         
   4   5   6        193.65        160.98        22.22 o                         
   5   5   6          7.86          8.49        17.24 o                         
   6   5   6          9.25         -0.13        16.91 o                         
   7   5   6        516.99        482.95        74.00 o                         
   8   5   6        165.12        126.65        54.76 o                         
 -12   6   6       2873.97       2876.36       151.50 o                         
 -11   6   6        743.75        738.60        74.87 o                         
 -10   6   6        868.91        815.57        75.92 o                         
  -9   6   6        230.82        255.06        46.53 o                         
  -8   6   6         95.59        106.61        23.37 o                         
  -7   6   6        230.93        223.10        31.20 o                         
  -6   6   6       3111.79       3145.80        98.79 o                         
  -5   6   6       2482.56       2465.96        92.02 o                         
  -4   6   6       5590.98       5453.68       155.03 o                         
  -3   6   6       2677.60       2373.83       192.50 o                         
  -2   6   6       5553.30       5575.47       128.50 o                         
  -1   6   6       1691.11       1659.52        51.45 o                         
   0   6   6       1089.21       1170.04        43.33 o                         
   1   6   6        266.15        226.16        22.91 o                         
   2   6   6        606.85        608.28        35.05 o                         
   3   6   6        227.10        278.25        26.37 o                         
   4   6   6          5.71         14.38        17.09 o                         
   5   6   6        204.20        207.54        25.80 o                         
   6   6   6       1955.88       1840.47        65.71 o                         
   7   6   6        989.95        945.74        89.15 o                         
   8   6   6        211.11        294.87        48.43 o                         
 -11   7   6        852.41        855.81        86.42 o                         
 -10   7   6        843.40        833.41        81.87 o                         
  -9   7   6        460.39        428.60        58.78 o                         
  -8   7   6        978.52       1056.50        56.41 o                         
  -7   7   6       2336.43       2356.65        87.62 o                         
  -6   7   6        505.92        480.26        39.93 o                         
  -5   7   6          3.91          5.81        13.06 o                         
  -4   7   6        232.04        251.47        22.82 o                         
  -3   7   6        147.40        167.76        30.47 o                         
  -2   7   6          8.02         -2.28        13.15 o                         
  -1   7   6        383.07        404.96        28.79 o                         
   0   7   6         20.24         18.25        15.33 o                         
   1   7   6       2508.85       2531.51        74.84 o                         
   2   7   6       2122.29       2138.20        74.61 o                         
   3   7   6        536.90        563.99        37.00 o                         
   4   7   6         15.62         16.93        18.11 o                         
   5   7   6        351.82        388.92        34.57 o                         
   6   7   6         10.52         27.62        19.93 o                         
   7   7   6         25.76         29.97        24.27 o                         
 -10   8   6        126.27         65.78        39.19 o                         
  -9   8   6        244.33        279.90        54.58 o                         
  -8   8   6         79.99         68.93        37.09 o                         
  -7   8   6         59.32         75.18        24.90 o                         
  -6   8   6       1322.76       1280.31        63.16 o                         
  -5   8   6       3817.08       4064.46       133.74 o                         
  -4   8   6       6073.19       5789.23       138.29 o                         
  -3   8   6        339.08        355.46        27.88 o                         
  -2   8   6        772.83        834.16        42.69 o                         
  -1   8   6       2378.32       2453.14        92.22 o                         
   0   8   6        230.78        248.77        26.33 o                         
   1   8   6        833.31        900.55        51.96 o                         
   2   8   6        165.07        147.40        36.97 o                         
   3   8   6        250.75        234.15        28.53 o                         
   4   8   6         78.41         95.49        23.39 o                         
   5   8   6        250.65        313.95        32.78 o                         
   6   8   6        264.63        302.84        34.06 o                         
  -9   9   6        630.85        779.18        82.92 o                         
  -8   9   6        712.78        599.69        69.63 o                         
  -7   9   6        750.26        818.93        58.58 o                         
  -6   9   6        395.22        418.91        42.88 o                         
  -5   9   6        659.68        708.56        53.46 o                         
  -4   9   6        177.34        217.96        44.61 o                         
  -3   9   6          0.62         14.83        16.89 o                         
  -2   9   6         18.53          1.62        17.31 o                         
  -1   9   6       1560.60       1446.36        79.49 o                         
   0   9   6        628.55        613.48        51.49 o                         
   1   9   6        460.49        513.29        45.86 o                         
   2   9   6        633.55        696.00        44.41 o                         
   3   9   6        362.73        362.64        34.60 o                         
   4   9   6        217.77        205.28        54.04 o                         
   5   9   6       1439.48       1580.14       108.22 o                         
  -7  10   6        371.61        415.88        45.51 o                         
  -6  10   6        275.25        253.51        89.74 o                         
  -5  10   6        255.99        287.86        39.65 o                         
  -4  10   6       1595.61       1646.07        79.50 o                         
  -3  10   6       1656.13       1487.49       147.12 o                         
  -2  10   6        403.50        461.13        45.60 o                         
  -1  10   6       1013.84       1003.97        52.13 o                         
   0  10   6        283.03        398.90       131.20 o                         
   1  10   6        163.37        171.66        27.41 o                         
   2  10   6          1.14          7.17        35.83 o                         
   3  10   6         87.78         72.90        25.16 o                         
  -4  11   6         16.56         19.02        26.40 o                         
  -3  11   6         51.59         34.64        26.84 o                         
  -2  11   6        539.13        622.44        73.12 o                         
  -1  11   6         43.07         98.32        40.24 o                         
   0  11   6        422.87        485.37        77.50 o                         
  -9   1   7       3343.54       3383.29       108.98 o                         
  -8   1   7       3644.88       3851.84       121.35 o                         
  -7   1   7       3965.73       3971.34       124.44 o                         
  -6   1   7       8248.48       8023.30       226.12 o                         
  -5   1   7       2559.14       2645.66        66.99 o                         
  -4   1   7       2977.83       2992.39        73.57 o                         
  -3   1   7        894.54        929.20        45.01 o                         
  -2   1   7        115.06        119.58        14.12 o                         
  -1   1   7        151.44        190.23        15.68 o                         
   0   1   7       3484.55       3485.14        73.20 o                         
   1   1   7       1456.98       1415.04        38.85 o                         
   2   1   7       4603.96       4799.30       101.25 o                         
   3   1   7       5242.63       5315.82       110.41 o                         
   4   1   7       1636.79       1616.87        47.79 o                         
   5   1   7       1757.79       1722.24        92.88 o                         
   6   1   7       1132.39       1125.03        47.65 o                         
   7   1   7       1015.79       1026.41        45.34 o                         
   8   1   7          6.01         20.08        26.95 o                         
  -9   2   7        207.17        241.35        26.08 o                         
  -8   2   7       1344.25       1361.56        45.56 o                         
  -7   2   7        119.61        104.72        15.83 o                         
  -6   2   7       1142.55       1114.88        46.14 o                         
  -5   2   7         76.26         79.79        13.43 o                         
  -4   2   7         47.37         29.35        10.83 o                         
  -3   2   7         24.86         45.43        11.14 o                         
  -2   2   7        389.39        380.27        22.19 o                         
  -1   2   7         40.80         38.97         8.79 o                         
   0   2   7         88.22        112.54        12.53 o                         
   1   2   7        256.96        260.57        18.26 o                         
   2   2   7        977.75        993.16        38.18 o                         
   3   2   7        211.06        222.66        19.90 o                         
   4   2   7         37.00         57.05        15.11 o                         
   5   2   7         10.52         10.71        11.97 o                         
   6   2   7        119.05        119.10        19.23 o                         
   7   2   7        126.68        137.77        24.89 o                         
   8   2   7        128.40        120.84        32.29 o                         
 -10   3   7       1714.67       1769.34        94.47 o                         
  -9   3   7       1941.51       2065.83        83.45 o                         
  -8   3   7       1268.45       1285.60       102.34 o                         
  -7   3   7       7141.11       7022.03       159.98 o                         
  -6   3   7       4106.24       4239.62       103.66 o                         
  -5   3   7       4983.90       5050.62       119.61 o                         
  -4   3   7       2683.06       2673.02        71.60 o                         
  -3   3   7         23.19         41.03        11.92 o                         
  -2   3   7         39.25         49.31        15.10 o                         
  -1   3   7         11.41          9.67         9.23 o                         
   0   3   7        475.33        447.87        27.32 o                         
   1   3   7       1100.30       1052.70        35.26 o                         
   2   3   7       3485.76       3364.77       119.23 o                         
   3   3   7       2921.56       2969.50        71.21 o                         
   4   3   7       2255.42       2319.80        61.58 o                         
   5   3   7       2796.85       2950.03        87.04 o                         
   6   3   7       1279.16       1414.13        48.47 o                         
   7   3   7        567.20        492.56        46.10 o                         
   8   3   7        271.22        239.97        38.40 o                         
 -11   4   7        466.42        443.30        54.58 o                         
 -10   4   7        134.46        120.36        34.99 o                         
  -9   4   7         59.15         45.00        19.86 o                         
  -8   4   7         15.55         10.90        32.89 o                         
  -7   4   7       1233.02       1173.41       126.48 o                         
  -6   4   7        748.66        807.17        43.92 o                         
  -5   4   7        842.84        947.95        44.83 o                         
  -4   4   7        216.37        243.63        21.55 o                         
  -3   4   7         66.74        126.37        23.57 o                         
  -2   4   7        774.86        743.87        39.92 o                         
  -1   4   7        519.98        544.46        35.55 o                         
   0   4   7        509.46        523.13        25.71 o                         
   1   4   7         91.63        112.73        15.96 o                         
   2   4   7        711.26        678.84        32.42 o                         
   3   4   7        608.74        583.15        33.96 o                         
   4   4   7       1552.84       1551.45        57.37 o                         
   5   4   7         49.21         26.32        13.06 o                         
   6   4   7        225.58        252.01        25.20 o                         
   7   4   7        470.76        519.98        39.78 o                         
   8   4   7        539.56        603.35       110.04 o                         
 -12   5   7        458.83        455.89        60.53 o                         
 -11   5   7        473.59        492.28        60.18 o                         
 -10   5   7        944.95        931.73        78.02 o                         
  -9   5   7       3196.90       3212.60       148.00 o                         
  -8   5   7        734.49        864.32        52.83 o                         
  -7   5   7       6275.08       6153.75       176.75 o                         
  -6   5   7       1053.63       1054.01        51.00 o                         
  -5   5   7       2974.13       3086.61       101.30 o                         
  -4   5   7       1402.09       1463.52        60.69 o                         
  -3   5   7        911.66       1003.42       105.31 o                         
  -2   5   7        367.66        385.64       100.94 o                         
  -1   5   7         95.59         80.19        17.19 o                         
   0   5   7        210.61        257.47        20.34 o                         
   1   5   7        867.33        982.53        37.08 o                         
   2   5   7        988.43       1010.98        39.95 o                         
   3   5   7       3012.28       2970.36        73.60 o                         
   4   5   7       2894.06       2892.64        73.59 o                         
   5   5   7       1740.11       1828.86        64.98 o                         
   6   5   7        505.27        491.94        38.54 o                         
   7   5   7       1399.63       1364.71        62.65 o                         
 -12   6   7        125.91         43.39        22.74 o                         
 -11   6   7        263.92        258.91        50.03 o                         
 -10   6   7         18.63         97.97        37.44 o                         
  -9   6   7        526.83        586.75        63.68 o                         
  -8   6   7          0.05         19.47        20.90 o                         
  -7   6   7         13.56         10.59        19.63 o                         
  -6   6   7        132.87         68.93        21.86 o                         
  -5   6   7        845.11        847.35        49.84 o                         
  -4   6   7         87.13        110.44        23.49 o                         
  -3   6   7        679.94        682.68        83.62 o                         
  -2   6   7        700.09        718.28        47.35 o                         
  -1   6   7       1149.92       1044.77        93.42 o                         
   0   6   7        256.44        281.69        24.66 o                         
   1   6   7        277.67        262.09        24.81 o                         
   2   6   7         37.78         30.43        16.36 o                         
   3   6   7        516.81        531.81        35.71 o                         
   4   6   7        438.37        398.88        33.00 o                         
   5   6   7         28.78         55.33        21.44 o                         
   6   6   7        259.61        250.08        30.24 o                         
 -11   7   7        803.63        932.78        87.82 o                         
 -10   7   7        844.21        543.36        63.33 o                         
  -8   7   7       3036.59       3110.43       160.24 o                         
  -7   7   7       2202.53       2504.79       139.95 o                         
  -6   7   7        361.64        446.45        64.38 o                         
  -5   7   7        406.47        509.43        67.88 o                         
  -3   7   7        455.24        320.48        86.77 o                         
  -2   7   7        557.16        499.57        51.61 o                         
  -1   7   7        168.68        104.75        24.83 o                         
   0   7   7        526.78        624.40        48.30 o                         
   1   7   7         79.77         82.92        19.64 o                         
   2   7   7       1941.29       1952.94       100.30 o                         
   3   7   7        525.39        575.30        39.11 o                         
   4   7   7       2335.98       2472.46        95.05 o                         
   5   7   7       1808.74       1910.01        69.43 o                         
   6   7   7        253.55        294.56        33.50 o                         
 -10   8   7        133.97        217.28        52.48 o                         
  -9   8   7        190.38        226.02        50.38 o                         
  -8   8   7        163.67        187.20        33.76 o                         
  -7   8   7        604.22        540.74        46.93 o                         
  -6   8   7        151.21        161.62        30.68 o                         
  -5   8   7         81.38         76.68        25.52 o                         
  -4   8   7        985.80       1046.41        60.90 o                         
  -3   8   7        638.35        717.56       115.11 o                         
  -2   8   7       2202.40       2203.67       135.23 o                         
  -1   8   7        485.01        505.93        77.67 o                         
   0   8   7        494.07        443.80        89.57 o                         
   1   8   7        830.91        836.76        60.11 o                         
   2   8   7         10.99         -1.80        17.79 o                         
   3   8   7         29.71         33.27        26.40 o                         
   4   8   7         11.07         22.54        22.47 o                         
  -8   9   7        699.12        671.07        74.52 o                         
  -7   9   7        794.56        907.74        62.32 o                         
  -6   9   7        973.02       1077.90        70.50 o                         
  -5   9   7        241.28        286.75        38.74 o                         
  -4   9   7        100.91         90.75        28.39 o                         
  -3   9   7        562.31        680.69        54.23 o                         
  -2   9   7       1214.22       1173.27        68.14 o                         
  -1   9   7        124.65        137.71        31.18 o                         
   0   9   7        515.47        597.72        51.36 o                         
   1   9   7        337.04        288.58        39.72 o                         
   2   9   7        316.91        452.80        48.70 o                         
   3   9   7        666.99        758.20        62.21 o                         
  -6  10   7         30.88         25.07        26.48 o                         
  -5  10   7        279.97        295.31        40.40 o                         
  -4  10   7        426.62        441.65        47.81 o                         
  -3  10   7        925.61        972.29        68.74 o                         
  -2  10   7       1179.27       1201.44       173.54 o                         
  -1  10   7       1465.21       1327.45        94.99 o                         
   0  10   7        313.04        306.49        67.88 o                         
   1  10   7        461.37        447.06        49.34 o                         
 -10   0   8       4842.51       4917.21       214.48 o                         
  -9   0   8       1511.31       1556.97        93.77 o                         
  -8   0   8        603.64        534.97        58.43 o                         
  -7   0   8       1179.24       1184.34        82.22 o                         
  -6   0   8       1414.27       1484.54        94.82 o                         
  -5   0   8       1254.99       1294.21        87.12 o                         
  -4   0   8        141.80        128.76        33.94 o                         
  -3   0   8       4846.59       4746.82       213.08 o                         
  -2   0   8       2839.24       2710.17       140.65 o                         
  -1   0   8       6049.96       5994.84       260.31 o                         
   0   0   8       1786.02       1576.21       101.47 o                         
   1   0   8        863.84        810.61        42.12 o                         
   2   0   8        859.49        870.79       103.91 o                         
   3   0   8       1963.17       1843.65        73.04 o                         
   4   0   8        382.90        363.36        39.89 o                         
   5   0   8        365.84        344.82        37.79 o                         
   6   0   8        374.89        386.27        57.38 o                         
   7   0   8        416.60        474.09        66.83 o                         
 -10   1   8         84.69         56.33        30.79 o                         
  -9   1   8        157.02        118.14        24.86 o                         
  -8   1   8         17.81         29.64        19.01 o                         
  -7   1   8         84.08        107.50        23.94 o                         
  -6   1   8       1821.94       1728.38        73.10 o                         
  -5   1   8        208.54        222.50        29.31 o                         
  -4   1   8       1478.61       1487.74        68.28 o                         
  -3   1   8        426.79        424.76        39.39 o                         
  -2   1   8        426.23        407.11        45.31 o                         
  -1   1   8        716.06        756.67        54.58 o                         
   0   1   8         80.57         66.25        14.21 o                         
   1   1   8          0.45          2.35        13.20 o                         
   2   1   8        141.86        131.07        16.24 o                         
   3   1   8          0.22          7.54        13.08 o                         
   4   1   8         12.93         19.61        14.95 o                         
   5   1   8        110.53        114.32        19.56 o                         
   6   1   8         66.89         79.01        18.54 o                         
   7   1   8        233.05        266.41        31.22 o                         
  -9   2   8       1407.78       1503.49        78.72 o                         
  -8   2   8       3632.24       3783.93       124.42 o                         
  -7   2   8        111.18        132.66        25.48 o                         
  -6   2   8        476.41        482.82        40.81 o                         
  -5   2   8       1064.31       1077.52        95.87 o                         
  -4   2   8        266.47        315.06        35.75 o                         
  -3   2   8       5283.19       5144.63       162.42 o                         
  -2   2   8        919.39        918.04        75.05 o                         
  -1   2   8       4916.85       4816.09       120.73 o                         
   0   2   8       3390.45       3321.47        88.14 o                         
   1   2   8       1074.17       1112.59        44.94 o                         
   2   2   8       3293.66       3246.61        80.95 o                         
   3   2   8         12.50          9.39        13.37 o                         
   4   2   8        977.08        967.66        39.54 o                         
   5   2   8          1.38         16.42        15.56 o                         
   6   2   8        240.42        308.04        27.11 o                         
   7   2   8         95.01         52.00        28.23 o                         
  -9   3   8        225.29        258.56        43.39 o                         
  -8   3   8         11.22         -8.34        17.88 o                         
  -7   3   8        814.66        782.68        52.68 o                         
  -6   3   8       1107.07       1241.16        61.62 o                         
  -5   3   8        571.65        534.04        50.38 o                         
  -4   3   8         63.07         91.04        24.10 o                         
  -3   3   8        397.41        452.72        27.77 o                         
  -2   3   8         59.90         51.20        14.14 o                         
  -1   3   8         84.38         95.07        16.91 o                         
   0   3   8          0.24          9.42        13.83 o                         
   1   3   8        140.77        140.84        20.51 o                         
   2   3   8        504.74        498.96        33.98 o                         
   3   3   8         15.76         15.85        14.00 o                         
   4   3   8          4.34          2.44        17.52 o                         
   5   3   8       1227.84       1321.08        61.39 o                         
   6   3   8         48.96         31.26        18.01 o                         
   7   3   8          2.14          5.79        20.57 o                         
  -9   4   8       1668.17       1763.04       105.31 o                         
  -8   4   8         79.44        107.06        37.09 o                         
  -7   4   8        687.37        955.52        84.32 o                         
  -6   4   8         15.05         20.50        28.34 o                         
  -5   4   8         74.37         67.69        16.61 o                         
  -4   4   8       1705.29       1709.48        56.07 o                         
  -3   4   8       1882.83       1907.58        60.42 o                         
  -2   4   8       1915.87       1860.76        59.49 o                         
  -1   4   8       6100.50       6234.33       149.94 o                         
   0   4   8       3983.36       3919.64       104.24 o                         
   1   4   8        732.41        811.59        89.45 o                         
   2   4   8       1140.10       1181.66        52.01 o                         
   3   4   8        152.62        171.40        24.39 o                         
   4   4   8         11.30          0.36        21.16 o                         
   5   4   8         31.44         46.31        18.02 o                         
   6   4   8         90.03        106.46        21.47 o                         
  -9   5   8        455.67        544.41        64.38 o                         
  -8   5   8        785.68        799.13        78.37 o                         
  -7   5   8        169.22        153.95        39.19 o                         
  -6   5   8        668.44        724.08        64.90 o                         
  -5   5   8        911.06       1021.02       103.56 o                         
  -4   5   8         30.11         24.25        15.21 o                         
  -3   5   8       1021.86        934.69        46.97 o                         
  -2   5   8          0.77         26.13        22.50 o                         
  -1   5   8        158.08        138.34        21.22 o                         
   0   5   8        111.46         99.17        19.57 o                         
   1   5   8          5.49        -13.65        14.52 o                         
   2   5   8        211.99        224.58        27.06 o                         
   3   5   8        681.68        694.21        69.45 o                         
   4   5   8        908.11        906.26        68.80 o                         
   5   5   8         52.55         62.42        19.22 o                         
   6   5   8        444.74        317.53        34.17 o                         
  -8   6   8        834.21        896.74        85.37 o                         
  -7   6   8        334.87        359.10        41.46 o                         
  -6   6   8          9.40         14.35        20.67 o                         
  -5   6   8         58.86         55.37        25.19 o                         
  -4   6   8       2217.53       2173.79        83.14 o                         
  -3   6   8       1492.81       1579.87       111.96 o                         
  -2   6   8       1243.52       1230.65        60.20 o                         
  -1   6   8       1370.56       1366.73        75.57 o                         
   0   6   8       3557.10       3505.71       129.63 o                         
   1   6   8       1280.73       1210.37        64.72 o                         
   2   6   8        899.07        957.62        61.43 o                         
   3   6   8         28.78         58.11        41.11 o                         
   4   6   8         10.37         -0.34        21.95 o                         
   5   6   8          1.18        -32.28        21.52 o                         
  -8   7   8       1468.43       1479.45       118.96 o                         
  -7   7   8         27.17         41.53        23.53 o                         
  -6   7   8        955.68       1008.86        61.11 o                         
  -5   7   8        635.57        670.30        49.49 o                         
  -4   7   8       1142.14       1103.97        60.84 o                         
  -3   7   8        138.69        158.04        43.91 o                         
  -2   7   8         60.44         70.63        36.39 o                         
  -1   7   8        148.70        159.17        39.01 o                         
   0   7   8         37.56         31.05        33.24 o                         
   1   7   8        222.94        238.34        35.42 o                         
   2   7   8        292.35        288.67        86.25 o                         
   3   7   8          8.23         -6.77        23.87 o                         
   4   7   8       1005.55       1121.80        84.50 o                         
  -8   8   8        116.91        124.80        30.84 o                         
  -7   8   8        470.02        475.75        46.04 o                         
  -6   8   8         56.54         67.39        26.84 o                         
  -5   8   8          3.69          3.02        27.29 o                         
  -4   8   8       1031.72        956.57       101.82 o                         
  -2   8   8       1750.65       1629.73        75.40 o                         
  -1   8   8       1420.56       1086.03       113.01 o                         
   0   8   8        142.28         96.71        29.28 o                         
   1   8   8        694.72        685.86        56.59 o                         
   2   8   8        800.78        763.73        89.04 o                         
   3   8   8        302.35        305.82        43.35 o                         
  -7   9   8        529.44        529.24        49.98 o                         
  -6   9   8       1798.92       1974.97       119.66 o                         
  -5   9   8       1246.51       1157.78       204.85 o                         
  -4   9   8         39.56         29.65        26.02 o                         
  -3   9   8        105.77         66.54        28.83 o                         
  -2   9   8         42.73         95.72        52.66 o                         
  -1   9   8        109.66        128.09        31.33 o                         
   0   9   8         89.56         16.00        27.01 o                         
   1   9   8         33.85          1.98        30.79 o                         
 -10   1   9        463.17        391.55        39.70 o                         
  -9   1   9         21.52         31.57        21.95 o                         
  -8   1   9       2198.74       2280.58        92.02 o                         
  -7   1   9        344.65        400.28        41.19 o                         
  -6   1   9       1868.57       1881.67        79.79 o                         
  -5   1   9       3143.10       3223.90       115.16 o                         
  -4   1   9       9656.49       9648.47       278.57 o                         
  -3   1   9       4761.84       4609.15       152.64 o                         
  -2   1   9        385.60        378.57        41.43 o                         
  -1   1   9       3217.20       3123.54       117.01 o                         
   0   1   9         26.42         56.28        25.72 o                         
   1   1   9        486.69        506.35        48.60 o                         
   2   1   9        607.69        665.19        55.17 o                         
   3   1   9       1243.86       1230.25        82.05 o                         
   4   1   9       1808.79       1810.87        86.80 o                         
   5   1   9        886.57        894.08        67.17 o                         
   6   1   9        672.89        804.34        48.93 o                         
 -10   2   9         53.12         20.64        32.19 o                         
  -9   2   9        881.78        829.15        85.72 o                         
  -8   2   9         31.65         25.56        26.77 o                         
  -7   2   9        246.69        189.43        30.68 o                         
  -6   2   9        262.94        281.04        35.24 o                         
  -5   2   9        139.96        151.49        29.39 o                         
  -4   2   9         75.31         60.28        23.96 o                         
  -3   2   9         85.77        110.43        27.21 o                         
  -2   2   9        822.15        750.89        57.27 o                         
  -1   2   9         81.81         62.98        24.62 o                         
   0   2   9        735.87        659.99        54.29 o                         
   1   2   9         10.93        -18.35        22.57 o                         
   2   2   9          1.10        -30.39        20.53 o                         
   3   2   9        132.10        112.07        30.00 o                         
   4   2   9          6.37          4.02        18.70 o                         
   5   2   9          4.20          8.73        19.84 o                         
   6   2   9         35.47         10.47        15.43 o                         
  -9   3   9        144.58        171.95        30.49 o                         
  -8   3   9        215.36        283.64        35.74 o                         
  -7   3   9       3134.11       3089.63       113.03 o                         
  -6   3   9       2343.15       2230.58        92.27 o                         
  -5   3   9       2898.55       2802.76       107.74 o                         
  -4   3   9       3913.46       3787.71       310.17 o                         
  -3   3   9       1766.01       1688.16        78.42 o                         
  -2   3   9       2430.88       2421.54       202.93 o                         
  -1   3   9       1097.93       1082.33        69.88 o                         
   0   3   9         57.72         19.29        34.46 o                         
   1   3   9          2.39          3.09        22.39 o                         
   2   3   9          3.94          7.82        21.75 o                         
   3   3   9       1126.92       1164.42        53.68 o                         
   4   3   9        243.34        271.87        35.87 o                         
   5   3   9       2356.10       2388.51        80.86 o                         
  -9   4   9        753.20        751.54        76.62 o                         
  -8   4   9        432.63        381.72        57.38 o                         
  -7   4   9          9.19        -24.19        19.53 o                         
  -6   4   9          6.61         20.64        28.34 o                         
  -5   4   9         78.85         68.96        25.53 o                         
  -4   4   9          8.54        -14.38        20.71 o                         
  -3   4   9        395.72        366.25        42.91 o                         
  -2   4   9         16.25          9.28        22.38 o                         
  -1   4   9         58.86         99.21        30.79 o                         
   0   4   9        370.65        401.63        60.18 o                         
   1   4   9        309.66        407.23        47.50 o                         
   2   4   9        262.17        223.86        27.59 o                         
   3   4   9          7.63         14.22        19.44 o                         
   4   4   9        356.53        351.28        34.08 o                         
   5   4   9          3.50         11.27        20.77 o                         
  -9   5   9        735.34        816.62        82.57 o                         
  -8   5   9        405.17        547.91        68.58 o                         
  -7   5   9        892.08        971.97        91.32 o                         
  -6   5   9       4633.55       4625.41       222.17 o                         
  -5   5   9       1429.53       1571.78       102.34 o                         
  -4   5   9       1139.21       1208.35        76.66 o                         
  -3   5   9       2061.90       2024.77        91.17 o                         
  -2   5   9       1804.16       1620.59        81.87 o                         
  -1   5   9        294.76        319.91        42.77 o                         
   0   5   9        144.55        116.33        32.03 o                         
   1   5   9         16.36         17.24        18.28 o                         
   2   5   9         25.60          2.26        23.55 o                         
   3   5   9        245.20        236.92        30.01 o                         
   4   5   9        672.77        716.68        47.10 o                         
  -8   6   9          5.20         53.53        37.09 o                         
  -7   6   9        585.00        493.33        68.23 o                         
  -6   6   9        352.85        350.93        62.98 o                         
  -5   6   9        841.32        760.99        88.17 o                         
  -4   6   9          1.93        -20.64        33.24 o                         
  -3   6   9        173.10        175.29        49.68 o                         
  -2   6   9        122.50        162.34        51.08 o                         
  -1   6   9         48.37         60.88        43.73 o                         
   0   6   9        137.64        127.91        44.78 o                         
   1   6   9       1445.12       1506.12       188.94 o                         
   2   6   9        261.27        271.26        37.83 o                         
   3   6   9        320.84        331.46        41.26 o                         
  -8   7   9        293.01        271.16        56.68 o                         
  -7   7   9        677.74        666.52        81.87 o                         
  -6   7   9       1152.90       1190.29       109.86 o                         
  -5   7   9        897.34        947.82       100.07 o                         
  -4   7   9       1506.14       1550.67       134.35 o                         
  -3   7   9        898.15        919.48       102.51 o                         
  -2   7   9        988.62        983.55        78.37 o                         
  -1   7   9        533.40        578.84        48.80 o                         
   0   7   9        218.49        211.77        34.54 o                         
   1   7   9          1.06          2.74        30.44 o                         
   2   7   9         31.06         74.60        29.59 o                         
  -7   8   9        205.68        236.17        57.73 o                         
  -6   8   9        141.05        188.24        55.63 o                         
  -5   8   9         48.82         -8.05        41.64 o                         
  -4   8   9        143.79        174.59        56.68 o                         
  -3   8   9        307.09        320.96        39.67 o                         
  -2   8   9        194.65        199.83        34.15 o                         
  -1   8   9       1216.04       1203.94       124.91 o                         
   0   8   9        108.80         80.02        35.69 o                         
 -10   0  10       3270.25       3532.74       177.04 o                         
  -9   0  10       2787.18       2944.59       155.70 o                         
  -8   0  10       5250.01       4984.04       230.57 o                         
  -7   0  10       1797.81       1741.35       115.11 o                         
  -6   0  10       4501.40       4381.89       210.63 o                         
  -5   0  10        960.07        860.00        88.52 o                         
  -4   0  10       1363.97       1446.75       107.41 o                         
  -3   0  10         85.02        107.41        40.94 o                         
  -2   0  10          7.51        -17.84        27.99 o                         
  -1   0  10        148.83        144.15        44.08 o                         
   0   0  10       2974.74       2650.34       153.25 o                         
   1   0  10        668.31        787.23        88.52 o                         
   2   0  10       1974.40       2125.17       136.45 o                         
   3   0  10        456.89        518.87        77.32 o                         
   4   0  10        470.28        589.55        83.97 o                         
 -10   1  10          4.30         -9.03        22.47 o                         
  -9   1  10         71.98          7.85        22.88 o                         
  -8   1  10        218.20        325.74        58.08 o                         
  -7   1  10       1269.79       1265.00        98.67 o                         
  -6   1  10        452.50        458.47        45.49 o                         
  -5   1  10         46.12         19.11        38.84 o                         
  -4   1  10         63.65         29.75        40.76 o                         
  -3   1  10          1.08        -24.43        27.29 o                         
  -2   1  10        114.62         96.02        29.86 o                         
  -1   1  10          0.68         -4.17        22.45 o                         
   0   1  10         26.94         13.72        23.16 o                         
   1   1  10          7.84         20.90        25.14 o                         
   2   1  10          7.40          2.26        24.86 o                         
   3   1  10         79.86         97.48        49.51 o                         
   4   1  10        203.44        169.37        38.11 o                         
 -10   2  10       1154.60       1238.57       106.71 o                         
  -9   2  10       3400.04       3542.83       126.79 o                         
  -8   2  10       3369.69       3392.55       124.27 o                         
  -7   2  10       1243.55       1229.14        66.55 o                         
  -6   2  10       1397.15       1327.12        69.80 o                         
  -5   2  10        284.66        286.10        58.43 o                         
  -4   2  10         40.46         43.51        24.21 o                         
  -3   2  10        898.12        869.48       127.88 o                         
  -2   2  10          5.55         12.73        49.68 o                         
  -1   2  10       1544.28       1469.77        78.02 o                         
   0   2  10        709.56        782.07        86.25 o                         
   1   2  10       1205.57       1268.38        88.17 o                         
   2   2  10       1184.30       1140.17        76.55 o                         
   3   2  10        472.30        588.52        57.27 o                         
   4   2  10        615.43        572.19        56.99 o                         
  -9   3  10         74.50         54.80        31.14 o                         
  -8   3  10        135.11        120.43        40.06 o                         
  -7   3  10          3.32        -20.18        21.13 o                         
  -6   3  10         48.53         58.50        26.35 o                         
  -5   3  10        259.81        226.42        70.68 o                         
  -4   3  10        195.75        185.75        35.42 o                         
  -3   3  10         89.98        105.29        51.08 o                         
  -2   3  10         21.39         44.83        26.05 o                         
  -1   3  10        199.61        159.87        50.91 o                         
   0   3  10         73.87         73.49        29.56 o                         
   1   3  10         10.64         -7.64        25.34 o                         
   2   3  10         80.07         81.47        36.21 o                         
   3   3  10        155.64        153.36        38.66 o                         
   4   3  10          3.39         18.06        28.08 o                         
  -9   4  10       3835.68       3758.06       188.59 o                         
  -8   4  10       1283.17       1329.90        75.52 o                         
  -7   4  10       1453.35       1597.97       150.45 o                         
  -6   4  10        496.72        522.50        51.37 o                         
  -5   4  10        574.23        621.88        55.91 o                         
  -4   4  10        253.50        258.46        47.06 o                         
  -3   4  10         21.52          6.66        48.63 o                         
  -2   4  10        851.80        774.39        64.32 o                         
  -1   4  10        666.50        681.91        60.09 o                         
   0   4  10        600.29        675.64       103.39 o                         
   1   4  10       1264.57       1442.18        84.57 o                         
   2   4  10       1184.07       1186.90       114.24 o                         
   3   4  10       1393.20       1591.63        90.12 o                         
  -9   5  10        401.32        364.92        61.23 o                         
  -8   5  10         72.37         24.49        38.49 o                         
  -7   5  10        194.81        244.22        55.28 o                         
  -6   5  10        488.85        462.89        71.38 o                         
  -5   5  10         84.97        117.04        32.56 o                         
  -4   5  10        469.86        502.57       119.48 o                         
  -3   5  10        812.56        726.62        66.30 o                         
  -2   5  10        621.75        541.40       103.56 o                         
  -1   5  10        105.57         92.00        53.71 o                         
   0   5  10         13.57         53.14        29.79 o                         
   1   5  10        115.22        125.84        35.00 o                         
   2   5  10          0.04          1.49        28.44 o                         
  -8   6  10       1094.59        959.72        96.92 o                         
  -7   6  10       1935.04       1876.41       129.46 o                         
  -6   6  10        241.23        362.13        66.48 o                         
  -5   6  10        796.59        760.29        92.72 o                         
  -4   6  10        289.20        328.54        65.43 o                         
  -3   6  10         87.57         85.02        46.18 o                         
  -2   6  10        618.16        447.85        75.57 o                         
  -1   6  10        254.71        276.53        44.43 o                         
   0   6  10        648.93        559.88        59.72 o                         
   1   6  10       1807.07       1887.78        97.44 o                         
  -7   7  10        226.43        163.74        55.28 o                         
  -6   7  10        911.69        780.58        93.07 o                         
  -5   7  10         93.78         75.22        46.53 o                         
  -4   7  10        383.17        381.72        72.43 o                         
  -3   7  10        864.91        851.26       105.31 o                         
  -2   7  10         15.20         53.88        43.73 o                         
  -1   7  10        328.03        373.67        77.32 o                         
 -10   1  11        573.31        799.48        89.92 o                         
  -9   1  11       1259.46       1298.05       140.83 o                         
  -8   1  11          9.44         26.65        25.56 o                         
  -7   1  11         15.92          0.29        24.49 o                         
  -6   1  11         61.19         20.81        25.34 o                         
  -5   1  11        429.18        481.29        54.23 o                         
  -4   1  11        261.80        265.85        39.61 o                         
  -3   1  11       4409.58       3864.00       142.86 o                         
  -2   1  11       5198.25       4724.03       166.49 o                         
  -1   1  11       1479.25       1483.11        80.99 o                         
   0   1  11        670.23        653.41        60.49 o                         
   1   1  11        908.44        815.84        67.81 o                         
   2   1  11        106.67        146.13        74.35 o                         
 -10   2  11        122.30         97.02        32.03 o                         
  -9   2  11          1.20         -1.84        23.63 o                         
  -8   2  11          1.35        -29.77        23.91 o                         
  -7   2  11        240.10        254.85        47.41 o                         
  -6   2  11        194.92        146.97        44.61 o                         
  -5   2  11          5.74         21.21        24.84 o                         
  -4   2  11         78.68         73.93        29.19 o                         
  -3   2  11         19.55        -20.10        23.58 o                         
  -2   2  11        479.82        506.05        52.93 o                         
  -1   2  11          0.39         17.53        25.97 o                         
   0   2  11          3.78        -37.46        24.97 o                         
   1   2  11          9.67         -8.38        51.43 o                         
   2   2  11         38.11         79.75        31.48 o                         
  -9   3  11        737.56        813.85        63.69 o                         
  -8   3  11         89.53        123.21        31.92 o                         
  -7   3  11         28.71         16.89        25.39 o                         
  -6   3  11        111.50        107.87        31.48 o                         
  -5   3  11       1361.80       1346.86        79.85 o                         
  -4   3  11       1430.34       1458.91       133.83 o                         
  -3   3  11        864.34        738.94        63.28 o                         
  -2   3  11       1834.38       1821.28        91.51 o                         
  -1   3  11       1659.34       1525.04        82.90 o                         
   0   3  11       1953.53       2070.38        99.42 o                         
   1   3  11        439.06        412.54        52.19 o                         
  -9   4  11        117.94         96.22        45.13 o                         
  -8   4  11         94.02         95.42        33.03 o                         
  -7   4  11       1624.83       1671.06        85.08 o                         
  -6   4  11         17.57         32.71        27.46 o                         
  -5   4  11          2.51        -10.95        24.95 o                         
  -4   4  11        135.81        101.31        36.21 o                         
  -3   4  11        155.05        166.25        55.98 o                         
  -2   4  11         10.08         -2.75        26.15 o                         
  -1   4  11         38.55         61.41        57.03 o                         
   0   4  11          1.17         -3.96        28.69 o                         
   1   4  11        107.80         65.82        33.76 o                         
  -8   5  11        105.64         75.92        45.13 o                         
  -7   5  11        129.80         89.22        43.39 o                         
  -6   5  11        333.40        277.15        44.88 o                         
  -5   5  11        801.07        745.96        66.67 o                         
  -4   5  11       1904.37       2045.16        99.05 o                         
  -3   5  11        168.80        197.62        40.32 o                         
  -2   5  11       1954.48       1765.32       107.24 o                         
  -1   5  11        352.50        389.66        52.24 o                         
  -5   6  11         21.27         31.84        43.39 o                         
  -4   6  11        116.64         71.73        48.28 o                         
  -3   6  11          2.14        -22.04        43.73 o                         
  -8   0  12       2275.95       2590.86       158.15 o                         
  -7   0  12        328.51        303.70        62.63 o                         
  -6   0  12       3899.28       3715.72       201.53 o                         
  -5   0  12       2328.31       2389.33       153.60 o                         
  -4   0  12        101.33         45.83        40.94 o                         
  -3   0  12        431.64        409.01        73.12 o                         
  -2   0  12        420.12        352.33        69.28 o                         
  -1   0  12        226.03        258.91        62.28 o                         
  -8   1  12          0.37          6.95        41.99 o                         
  -7   1  12          1.73         21.72        39.54 o                         
  -6   1  12        176.97        120.22        35.31 o                         
  -5   1  12         28.79         48.04        30.11 o                         
  -4   1  12          5.36         23.57        40.41 o                         
  -3   1  12        312.51        302.13        48.11 o                         
  -2   1  12         22.52         21.42        26.95 o                         
  -1   1  12          4.48         24.95        27.08 o                         
  -7   2  12       1766.32       1939.46        94.75 o                         
  -6   2  12        646.40        635.30        60.49 o                         
  -5   2  12       2610.67       2590.33       146.07 o                         
  -4   2  12        272.02        281.82        45.48 o                         
  -3   2  12        304.75        376.12        49.35 o                         
  -2   2  12         15.60         15.56        27.16 o                         
  -1   2  12         70.63         96.90        34.57 o                         
  -7   3  12         58.21         31.76        29.55 o                         
  -6   3  12         58.76         48.71        30.59 o                         
  -5   3  12        343.34        393.71        50.96 o                         
  -4   3  12        272.77        222.48        42.94 o                         
  -3   3  12         71.95         49.12        31.83 o                         
  -2   3  12        147.17        117.74        34.13 o                         
                                                                                
